# Supplementary material for: Acyl carrier protein promotes MukBEF action in Escherichia coli chromosome organization-segregation
Source: Nat Commun. 2021 Nov 18;12:6721. doi: 10.1038/s41467-021-27107-9 (PMC8602292; doi:10.1038/s41467-021-27107-9)
Supplement: Supplementary file 4 — Supplementary Software 1 [file 41467_2021_27107_MOESM4_ESM.zip]

Archive with 6 entries (6 files):
- estimateAlignment.m
- generateSpotsforDAPI.m
- generateSpotsforDist.m
- analyzeMukBdistances.m
- anucleateCells.m
- calc_spot_numbers.m
