# Supplementary material for: Acyl carrier protein promotes MukBEF action in Escherichia coli chromosome organization-segregation
Source: Nat Commun. 2021 Nov 18;12:6721. doi: 10.1038/s41467-021-27107-9 (PMC8602292; doi:10.1038/s41467-021-27107-9)
Supplement: Supplementary file 4 — Supplementary Software 1 [file 41467_2021_27107_MOESM4_ESM.zip › generateSpotsforDAPI.m]

function generateSpotsforDAPI(align)
% Generates spots data structure from analyzed SuperSegger folder.
% Set matlab folder to desired 
% folder and script will collect data from all xy. spots.mat containing 
% the results is saved to the same folder

maxImage = 1200;        % size of the image in pixels (assumes a square image)
distEdge = 20;          % minimum distance from cell center to image edge
spotsThres = 2.5;       % minimum superSegger score for spots

% filtering parameters in pixels for a cell to avoid clumps and not cells
minArea = 100;        
maxArea = 300;        
minwidth = 3;         
maxwidth = 9; 

% TO USE: set matlab path to the analyzed superSegger folder

%% Collect data from all XYs into a spots array
spots = struct;
spots.fluo1 = [];
spots.fluo2 = [];

n = 0;
allfolders = dir('xy*');
for jj = 1:length(allfolders)   % XY
    folder = allfolders(jj).name;
    clist = load([folder '\' 'clist.mat']);
    
    mask1 = clist.data(:,14) >= minArea & clist.data(:,14) <= maxArea;  % cell area min/max
    mask2 = clist.data(:,12) >= minwidth;	% min width
    mask3 = clist.data(:,12) <= maxwidth;	% max width
    
    mask = mask1 & mask2 & mask3;
    indeces = find(mask == 1);
    
    % find cell.mat files and order by number
    allcells = what([folder '\' 'cell' '\']);
    names = cell(1,length(allcells.mat));
    for ll = 1:length(allcells.mat)
         splitted = strsplit(allcells.mat{ll},'ll');
         names{ll} = splitted{2};
    end
    [~, I] = sort(names); 
    names = allcells.mat(I);

    for ii = 1:length(indeces)  % cells
        cellname = ['' names{indeces(ii)}];
        currentCell = load([folder '\' 'cell' '\' cellname]);
        
        % choose only cells from first frame (if time-lapse)
        if currentCell.birth == 1
            
            props=regionprops(currentCell.CellA{1}.mask,'Area', ...
            'MajorAxisLength','MinorAxisLength','Centroid');
        
            X = props.Centroid(1)+currentCell.CellA{1}.r_offset(1);
            Y = props.Centroid(2)+currentCell.CellA{1}.r_offset(2);

            % exclude cells too close to border and darker lower areas
            if X > (distEdge-1) && X < (maxImage-distEdge-1) && ...
                Y > (distEdge-1) && Y < (maxImage-distEdge-1)
            
                n = n + 1;

                spots(n).ID = currentCell.ID;
                spots(n).XY = jj;
                e1 = currentCell.CellA{1}.coord.e1;
                e2 = currentCell.CellA{1}.coord.e2;
                
                % locus 1
                if ~isempty(align)
                    r = [currentCell.CellA{1}.locus1(:).r];
                    r(1:2:(end-1)) = r(1:2:(end-1))+align{1}(4);
                    r(2:2:end) = r(2:2:end)+align{1}(3);
                    spots(n).fluo1.coord = r;
                    spots(n).fluo1.l = (([r(1:2:(end-1))' r(2:2:end)']-currentCell.CellA{1}.coord.rcm)*e1)';
                    spots(n).fluo1.d = (([r(1:2:(end-1))' r(2:2:end)']-currentCell.CellA{1}.coord.rcm)*e2)';
                else
                    spots(n).fluo1.coord = [currentCell.CellA{1}.locus1(:).r]; % [x y x y...]
                    spots(n).fluo1.l = [currentCell.CellA{1}.locus1(:).longaxis];
                    spots(n).fluo1.d = [currentCell.CellA{1}.locus1(:).shortaxis];
                end
                spots(n).fluo1.score = [currentCell.CellA{1}.locus1(:).score];
                spots(n).fluo1.sigma = [currentCell.CellA{1}.locus1(:).fitSigma];
                % filtering bad spots
                mask1 = spots(n).fluo1.score >= spotsThres;
                if ~isempty(mask1)
                    spots(n).fluo1.l = spots(n).fluo1.l(mask1);
                    spots(n).fluo1.d = spots(n).fluo1.d(mask1);
                    spots(n).fluo1.score = spots(n).fluo1.score(mask1);
                    spots(n).fluo1.sigma = spots(n).fluo1.sigma(mask1);
                    spots(n).fluo1.coord = spots(n).fluo1.coord(repelem(mask1,2));
                end

                % locus 2
                if isfield(currentCell.CellA{1},'locus2')
                    if ~isempty(align)
                        r = [currentCell.CellA{1}.locus2(:).r];
                        r(1:2:(end-1)) = r(1:2:(end-1))+align{2}(4);
                        r(2:2:end) = r(2:2:end)+align{2}(3);
                        spots(n).fluo2.coord = r;
                        spots(n).fluo2.l = (([r(1:2:(end-1))' r(2:2:end)']-currentCell.CellA{1}.coord.rcm)*e1)';
                        spots(n).fluo2.d = (([r(1:2:(end-1))' r(2:2:end)']-currentCell.CellA{1}.coord.rcm)*e2)';
                    else
                        spots(n).fluo2.coord = [currentCell.CellA{1}.locus2(:).r]; % [x y x y...]
                        spots(n).fluo2.l = [currentCell.CellA{1}.locus2(:).longaxis];
                        spots(n).fluo2.d = [currentCell.CellA{1}.locus2(:).shortaxis];
                    end
                    spots(n).fluo2.score = [currentCell.CellA{1}.locus2(:).score];
                    spots(n).fluo2.sigma = [currentCell.CellA{1}.locus2(:).fitSigma];
                    % filtering bad spots
                    mask2 = spots(n).fluo2.score >= spotsThres;
                    if ~isempty(mask2)
                        spots(n).fluo2.l = spots(n).fluo2.l(mask2);
                        spots(n).fluo2.d = spots(n).fluo2.d(mask2);
                        spots(n).fluo2.score = spots(n).fluo2.score(mask2);
                        spots(n).fluo2.sigma = spots(n).fluo2.sigma(mask2);
                        spots(n).fluo2.coord = spots(n).fluo2.coord(repelem(mask2,2));
                    end
                end

                % fluo4 data from area detection
                % analysis of fluo4 area
                I = currentCell.CellA{1}.fluor4;
                offSet = currentCell.CellA{1}.r_offset-1;

                % adjust cell mask with align using convexhull
                props=regionprops(currentCell.CellA{1}.mask,'Area','Orientation', ...
                    'PixelIdxList','MajorAxisLength','MinorAxisLength','Centroid','ConvexHull');

                props.ConvexHull(:,1) = props.ConvexHull(:,1)-align{3}(4);
                props.ConvexHull(:,2) = props.ConvexHull(:,2)-align{3}(3);
                [yArea, xArea] = find(I);
                in = inpolygon(xArea,yArea,props.ConvexHull(:,1),props.ConvexHull(:,2));

                % detect 5% brightest pixels from cell area
                Ilin = I(:);
                [f,x,~,~] = ecdf(double(Ilin(in)));
                thresh = min(x(find(f > 0.95)));
                % mask of px in cell area and above threshold
                maskBright = Ilin > thresh;
                mask = maskBright & in;

                % add offset coordinates
                xMask = xArea(mask) + offSet(1);
                yMask = yArea(mask) + offSet(2);
                r = [xMask yMask];

                if ~isempty(align)
                    r(:,1) = r(:,1)+align{3}(4);
                    r(:,2) = r(:,2)+align{3}(3);             
                end

                % normalized to cell coordinates
                longaxis = (r-currentCell.CellA{1}.coord.rcm)*currentCell.CellA{1}.coord.e1;
                shortaxis = (r-currentCell.CellA{1}.coord.rcm)*currentCell.CellA{1}.coord.e2;

                % fluo3A coordinates are correctly aligned
                spots(n).fluo4A.coord = r;
                spots(n).fluo4A.l = longaxis;
                spots(n).fluo4A.d = shortaxis;
                spots(n).fluo4A.Int = I(mask);

                % NOTE the raw image is not aligned, 
                % pixels selected by shifted convexhull are correct 
                % but coordinates are still not adjusted

                % create mask from in polygon coordiates
                maskCell = zeros(size(I,1),size(I,2));
                maskCell(in) = 1; 
                spots(n).fluo4Raw = bsxfun(@times, I, cast(maskCell, 'like', I));
                spots(n).offset = offSet;


                spots(n).fluo4Int = currentCell.CellA{1}.fl4.sum;
                spots(n).cellFluo4Bg = currentCell.CellA{1}.fl4.bg;
                % subtract bg fluorescence from total intensity
                spots(n).fluo4IntBgCorr = currentCell.CellA{1}.fl4.sum-currentCell.CellA{1}.fl4.bg.*currentCell.CellA{1}.coord.A;


                % cell length and width - from regionprops
                props=regionprops(currentCell.CellA{1}.mask,'Area','Orientation', ...
                    'PixelIdxList','MajorAxisLength','MinorAxisLength','Centroid','ConvexHull');
                offSet = currentCell.CellA{1}.r_offset-1; % [x y] -1 to correct for position
                spots(n).X = currentCell.CellA{1}.coord.r_center(1);
                spots(n).Y = currentCell.CellA{1}.coord.r_center(2);
                spots(n).length = props.MajorAxisLength;
                spots(n).width = props.MinorAxisLength;
                spots(n).convexHull = props.ConvexHull + offSet;  % add offset to coord  
            end
        end
    end
end

folder = pwd;
newStr = split(folder,'\');

% saves spots data structure with folder name
name = char(strcat(newStr(end),'_pop_DAPI.mat'));
save(name,'spots')

end
