# Supplementary material for: Acyl carrier protein promotes MukBEF action in Escherichia coli chromosome organization-segregation
Source: Nat Commun. 2021 Nov 18;12:6721. doi: 10.1038/s41467-021-27107-9 (PMC8602292; doi:10.1038/s41467-021-27107-9)
Supplement: Supplementary file 4 — Supplementary Software 1 [file 41467_2021_27107_MOESM4_ESM.zip › anucleateCells.m]

%% Estimate number of anucleate cells using ori1/ter3 and DAPI

% Assumes NIS-Elements extracted file format:
% "base_xy**c*.tif" and the following channel order:
%   c1 - phase contrast
%   c2 - fluo1 - ori 
%   c3 - fluo2 - ter 
%   c4 - fluo3 - MukB

%% 1. Run superSegger analysis (Stylianidou et al. 2016, Mol Microb)
superSeggerGui

%% 2. Run estimateAlignment to align fluorescence channels to phase contrast
%   If there is slight shift between channels. This creates a alingment
%   vector. Assumes random orientation of cells.

% set Matlab path to the analyzed superSegger folder
estimateAlignment

%% 3. use generateSpotsforDAPI.m to prepare the files

% set Matlab path to the analyzed superSegger folder

load('imAlign.mat')
generateSpotsforDAPI(out)

%% Run the script below

DAPI_thres = 800;   % DAPI concentration (AU) must be below this for anucleate cell

% select *_pop_spots.mat file(s)
[filename,pathname] = uigetfile('*.mat', 'Select','MultiSelect', 'on');
if iscell(filename)
    no_files = length(filename);
    filename_cell = filename;
else
    no_files = 1;
    filename_cell{1} = filename;
end

anucleate_percentage = [];
no_cells = [];
DAPI_nospots_all = [];
DAPI_spots_all = [];
for kk = 1:no_files
    load([pathname filename_cell{kk}]);

    DAPI_nospots = [];
    DAPI_spots = [];
    for ii = 1:length(spots)
        if isempty(spots(ii).fluo1.coord) && isempty(spots(ii).fluo2.coord)
            ints = double(spots(ii).fluo4Raw(:))-spots(ii).cellFluo4Bg;
            ints = ints(ints > 0);
            % concentration
            DAPI_nospots = [DAPI_nospots sum(ints)./length(ints)];  
        else
            ints = double(spots(ii).fluo4Raw(:))-spots(ii).cellFluo4Bg;
            ints = ints(ints > 0);
            % total concentration
            DAPI_spots = [DAPI_spots sum(ints)./length(ints)];  
        end
    end
    % percentage of spots within a distance from ori/ter
    anuc_perc = (sum(DAPI_nospots < DAPI_thres)./length(spots)).*100;
    disp(['Percentage of anucleate cells ' num2str(anuc_perc) '% (' num2str(length(spots)) ' cells)' ])
    
    DAPI_nospots_all = [DAPI_nospots_all DAPI_nospots];
    DAPI_spots_all = [DAPI_spots_all DAPI_spots];
    anucleate_percentage = [anucleate_percentage anuc_perc];
    no_cells = [no_cells length(spots)];
end

% plot DAPI concentration in cells with and without spots
no_bins = 100;
figure;
[h1, I1] = hist(DAPI_spots_all,no_bins);
h1 = h1./sum(h1);
bar(I1,h1)
title('DAPI concentration in cells with spots')
figure;
[h1, I1] = hist(DAPI_nospots_all,no_bins);
h1 = h1./sum(h1);
bar(I1,h1)
title('DAPI concentration in cells with no spots')
