# Supplementary material for: Acyl carrier protein promotes MukBEF action in Escherichia coli chromosome organization-segregation
Source: Nat Commun. 2021 Nov 18;12:6721. doi: 10.1038/s41467-021-27107-9 (PMC8602292; doi:10.1038/s41467-021-27107-9)
Supplement: Supplementary file 6 — Source Data [file 41467_2021_27107_MOESM6_ESM.xlsx]

## Sheet: Fig. 1c
Fig. 1c	coomassie stained SDS-PAGE gel

## Sheet: Fig. 2a-b
Fig. 2a-b	Raw data from ATPase assay. After subtraction of buffer only control, initial rate measurements were calculated. N=3 technical repeats. Graphs plotted in Prism 8 version 8.3.0
Content	Well Col	Well Row	Raw Data (360) 1 - 0 min	Raw Data (360) 2 - 0 min 30 s	Raw Data (360) 3 - 1 min	Raw Data (360) 4 - 1 min 30 s	Raw Data (360) 5 - 2 min	Raw Data (360) 6 - 2 min 30 s	Raw Data (360) 7 - 3 min	Raw Data (360) 8 - 3 min 30 s	Raw Data (360) 9 - 4 min	Raw Data (360) 10 - 4 min 30 s	Raw Data (360) 11 - 5 min	Raw Data (360) 12 - 5 min 30 s	Raw Data (360) 13 - 6 min	Raw Data (360) 14 - 6 min 30 s	Raw Data (360) 15 - 7 min	Raw Data (360) 16 - 7 min 30 s	Raw Data (360) 17 - 8 min	Raw Data (360) 18 - 8 min 30 s	Raw Data (360) 19 - 9 min	Raw Data (360) 20 - 9 min 30 s	Raw Data (360) 21 - 10 min	Raw Data (360) 22 - 10 min 30 s	Raw Data (360) 23 - 11 min	Raw Data (360) 24 - 11 min 30 s	Raw Data (360) 25 - 12 min	Raw Data (360) 26 - 12 min 30 s	Raw Data (360) 27 - 13 min	Raw Data (360) 28 - 13 min 30 s	Raw Data (360) 29 - 14 min	Raw Data (360) 30 - 14 min 30 s	Raw Data (360) 31 - 15 min	Raw Data (360) 32 - 15 min 30 s	Raw Data (360) 33 - 16 min	Raw Data (360) 34 - 16 min 30 s	Raw Data (360) 35 - 17 min	Raw Data (360) 36 - 17 min 30 s	Raw Data (360) 37 - 18 min	Raw Data (360) 38 - 18 min 30 s	Raw Data (360) 39 - 19 min	Raw Data (360) 40 - 19 min 30 s	Raw Data (360) 41 - 20 min	Raw Data (360) 42 - 20 min 30 s	Raw Data (360) 43 - 21 min	Raw Data (360) 44 - 21 min 30 s	Raw Data (360) 45 - 22 min	Raw Data (360) 46 - 22 min 30 s	Raw Data (360) 47 - 23 min
			0	0.5	1	1.5	2	2.5	3	3.5	4	4.5	5	5.5	6	6.5	7	7.5	8	8.5	9	9.5	10	10.5	11	11.5	12	12.5	13	13.5	14	14.5	15	15.5	16	16.5	17	17.5	18	18.5	19	19.5	20	20.5	21	21.5	22	22.5	23
Buffer only control	1	A	1.4813	1.4551	1.453	1.4462	1.4501	1.4423	1.4428	1.4441	1.4438	1.4391	1.4396	1.4345	1.4356	1.4377	1.4372	1.4391	1.4308	1.4353	1.4333	1.4341	1.4361	1.4318	1.4318	1.4303	1.4286	1.4283	1.432	1.428	1.4233	1.4279	1.4242	1.4267	1.4286	1.4232	1.4228	1.4197	1.4205	1.4275	1.4181	1.4209	1.4214	1.4246	1.4218	1.4178	1.4165	1.4204	1.417
Buffer only control	1	B	1.3368	1.3279	1.3286	1.3169	1.3207	1.316	1.3127	1.3143	1.3138	1.3031	1.3108	1.3078	1.3061	1.3062	1.3084	1.3042	1.3001	1.2996	1.3032	1.3054	1.3005	1.3	1.2979	1.2989	1.2919	1.296	1.2981	1.2925	1.2882	1.2907	1.2901	1.292	1.2915	1.2928	1.286	1.2849	1.2875	1.2849	1.2863	1.2843	1.2877	1.2824	1.2775	1.2785	1.2857	1.2791	1.2833
Buffer only control	1	C	1.2775	1.2717	1.2702	1.2625	1.2642	1.2611	1.257	1.2609	1.2563	1.25	1.2547	1.2525	1.2486	1.2506	1.2496	1.2498	1.2454	1.2413	1.2472	1.2483	1.2373	1.2387	1.236	1.2415	1.2353	1.2336	1.2385	1.2328	1.2309	1.2355	1.2355	1.2292	1.2319	1.2334	1.2298	1.2274	1.229	1.2271	1.2233	1.2266	1.2234	1.2275	1.2174	1.219	1.2228	1.2239	1.2244
MukB	2	A	1.558	1.5531	1.5478	1.5432	1.5433	1.5382	1.5375	1.5347	1.5394	1.5308	1.5337	1.5277	1.5311	1.5249	1.527	1.5269	1.526	1.5157	1.5264	1.5287	1.5207	1.5193	1.5178	1.5166	1.5131	1.5175	1.5149	1.5127	1.5082	1.5148	1.5138	1.5092	1.5132	1.5113	1.5079	1.5101	1.5068	1.5082	1.5021	1.504	1.5036	1.5031	1.506	1.5043	1.499	1.5023	1.4997
MukB	2	B	1.4029	1.4143	1.4056	1.3975	1.3928	1.3911	1.3818	1.3784	1.3882	1.3711	1.3766	1.3752	1.3705	1.3693	1.3665	1.3704	1.3619	1.3676	1.3641	1.3669	1.3643	1.3628	1.3557	1.361	1.354	1.3554	1.3575	1.353	1.3506	1.3531	1.3532	1.3495	1.3519	1.349	1.3462	1.3462	1.3456	1.3435	1.3446	1.3443	1.3462	1.3448	1.3365	1.3369	1.335	1.3384	1.3378
MukB	2	C	1.3488	1.3465	1.338	1.3293	1.3308	1.3234	1.3219	1.3219	1.3236	1.3143	1.3175	1.3156	1.315	1.3127	1.3136	1.3088	1.3103	1.3066	1.3078	1.3089	1.3049	1.3045	1.3034	1.3052	1.298	1.3015	1.3063	1.2948	1.2936	1.298	1.2987	1.2915	1.2936	1.2934	1.2878	1.2865	1.289	1.2876	1.2843	1.2836	1.281	1.2818	1.2795	1.2787	1.2816	1.2864	1.2797
MukB+MukF	3	A	1.3955	1.3913	1.3958	1.397	1.3985	1.4011	1.4035	1.4079	1.413	1.4094	1.4137	1.4867	1.4153	1.4228	1.427	1.4239	1.4252	1.4292	1.4319	1.44	1.4351	1.442	1.4477	1.4458	1.4466	1.4524	1.4517	1.4509	1.4544	1.4637	1.4622	1.466	1.477	1.474	1.4687	1.4717	1.4788	1.4931	1.4875	1.4803	1.4817	1.4909	1.5063	1.5124	1.5083	1.5009	1.512
MukB+MukF	3	B	1.2692	1.2717	1.2696	1.2637	1.2718	1.2771	1.278	1.2817	1.2864	1.2852	1.2898	1.2982	1.2976	1.3026	1.3023	1.3069	1.3064	1.3118	1.3159	1.3211	1.3262	1.3233	1.3257	1.3285	1.3295	1.3322	1.3352	1.3398	1.3422	1.344	1.3469	1.3511	1.3546	1.3548	1.361	1.3536	1.3623	1.3626	1.3662	1.3714	1.3685	1.3765	1.3714	1.3772	1.3773	1.384	1.3867
MukB+MukF	3	C	1.1915	1.19	1.1974	1.1917	1.2015	1.2026	1.2856	1.2018	1.2074	1.2022	1.2136	1.2159	1.2181	1.2216	1.2343	1.3097	1.231	1.2304	1.24	1.2421	1.2474	1.249	1.2587	1.3381	1.256	1.2619	1.2679	1.2701	1.2712	1.2826	1.3125	1.3075	1.2874	1.3023	1.2896	1.2924	1.2982	1.3047	1.3648	1.3066	1.3081	1.3124	1.3102	1.3169	1.3172	1.3328	1.4132
MukB+MukF+MukE	4	A	1.4533	1.4491	1.4529	1.4514	1.4559	1.4547	1.4563	1.4693	1.4698	1.4723	1.4744	1.4833	1.4852	1.4904	1.4966	1.4969	1.4979	1.5058	1.5165	1.5225	1.5265	1.5272	1.5281	1.5393	1.537	1.5421	1.5457	1.5556	1.5725	1.5781	1.5641	1.5624	1.5764	1.5725	1.5682	1.5727	1.581	1.582	1.5845	1.5851	1.5898	1.5971	1.5924	1.605	1.605	1.6101	1.6178
MukB+MukF+MukE	4	B	1.3843	1.3658	1.3831	1.3779	1.3802	1.3836	1.3807	1.3747	1.382	1.3774	1.3846	1.3859	1.389	1.3919	1.3918	1.3948	1.3996	1.3997	1.409	1.4149	1.4103	1.4133	1.4132	1.4249	1.4178	1.4212	1.4242	1.4273	1.4238	1.4292	1.436	1.4339	1.4371	1.447	1.4447	1.4436	1.4458	1.4512	1.4543	1.464	1.4671	1.471	1.4693	1.4701	1.4734	1.4748	1.4778
MukB+MukF+MukE	4	C	1.2918	1.2704	1.2801	1.2755	1.2871	1.2845	1.2762	1.2808	1.2867	1.2857	1.2921	1.2898	1.294	1.2962	1.2971	1.3017	1.3003	1.3048	1.3124	1.313	1.3121	1.3153	1.3119	1.3172	1.3161	1.3214	1.3275	1.3259	1.3267	1.3362	1.3345	1.3312	1.3366	1.3415	1.3507	1.3501	1.3535	1.3575	1.362	1.3666	1.3739	1.377	1.3726	1.3765	1.3814	1.3803	1.3782
AcpP	5	A	1.4191	1.394	1.3891	1.383	1.386	1.3775	1.376	1.3761	1.3819	1.3647	1.3704	1.368	1.3663	1.3651	1.3688	1.365	1.3583	1.3601	1.3593	1.3612	1.3592	1.3604	1.3577	1.3618	1.3522	1.3556	1.3547	1.3499	1.3481	1.3536	1.3509	1.3498	1.3516	1.3481	1.3527	1.3472	1.3483	1.3471	1.3469	1.3432	1.3464	1.3459	1.348	1.3462	1.3438	1.3519	1.3466
AcpP	5	B	1.2619	1.261	1.2541	1.2481	1.2431	1.2434	1.2375	1.2345	1.2411	1.2297	1.2346	1.2313	1.229	1.2302	1.2272	1.2261	1.2247	1.2246	1.2243	1.2262	1.2187	1.2168	1.2142	1.2188	1.2132	1.2092	1.2139	1.2117	1.2066	1.2106	1.2076	1.2084	1.2096	1.2062	1.2069	1.2076	1.2018	1.2027	1.2054	1.2053	1.2019	1.2063	1.2055	1.2024	1.2024	1.2078	1.2048
AcpP	5	C	1.2527	1.2496	1.2484	1.2399	1.2395	1.243	1.2288	1.2308	1.2286	1.2178	1.2215	1.2242	1.2196	1.2169	1.2169	1.2134	1.2137	1.2096	1.2123	1.2086	1.2059	1.2094	1.2047	1.2065	1.1994	1.2012	1.2035	1.1985	1.1949	1.1988	1.1987	1.195	1.1978	1.1932	1.191	1.1889	1.1908	1.1896	1.1929	1.1896	1.1891	1.1883	1.1836	1.1863	1.1858	1.1843	1.1842
AcpP+MukB	6	A	1.4027	1.4057	1.4077	1.4118	1.4173	1.4109	1.4137	1.4181	1.4181	1.4172	1.4213	1.4261	1.4311	1.4303	1.4336	1.4399	1.4385	1.4469	1.4657	1.4607	1.4621	1.4675	1.4725	1.4748	1.4741	1.4854	1.4848	1.4921	1.4919	1.5022	1.5174	1.5124	1.5188	1.5246	1.5278	1.5304	1.5385	1.545	1.5487	1.5538	1.5627	1.5647	1.5676	1.5818	1.5834	1.5921	1.5936
AcpP+MukB	6	B	1.2567	1.2625	1.2674	1.2666	1.2687	1.2702	1.2682	1.2684	1.278	1.2711	1.2808	1.279	1.281	1.2872	1.2895	1.299	1.2969	1.3057	1.31	1.3148	1.3183	1.3204	1.3231	1.331	1.3333	1.3395	1.3427	1.3468	1.3469	1.3573	1.3632	1.368	1.3743	1.3768	1.3813	1.388	1.3888	1.3986	1.4018	1.4055	1.4135	1.4214	1.4163	1.4244	1.4287	1.4331	1.4426
AcpP+MukB	6	C	1.2756	1.2821	1.2829	1.2808	1.2826	1.2842	1.2804	1.2789	1.2785	1.2679	1.2742	1.2838	1.2834	1.2843	1.2853	1.2891	1.2876	1.2959	1.2993	1.3024	1.3068	1.3105	1.3187	1.3244	1.3216	1.326	1.3285	1.3372	1.335	1.3477	1.3544	1.357	1.3654	1.3653	1.37	1.3752	1.3784	1.3856	1.3866	1.396	1.404	1.412	1.4115	1.4171	1.4294	1.433	1.4401
AcpP+MukB+MukF	7	A	1.6327	1.6344	1.6535	1.7192	1.7781	1.8248	1.8762	1.9368	1.9868	2.0334	2.0876	2.1302	2.1788	2.2212	2.2695	2.3071	2.3466	2.3818	2.4336	2.4667	2.4969	2.5282	2.5515	2.5878	2.5986	2.6258	2.654	2.6671	2.6769	2.7037	2.7134	2.7281	2.7359	2.7438	2.7589	2.7649	2.7711	2.7755	2.7856	2.7858	2.7917	2.7959	2.7907	2.803	2.8008	2.8083	2.8104
AcpP+MukB+MukF	7	B	1.5655	1.6063	1.5967	1.6455	1.6988	1.7494	1.796	1.859	1.9181	1.9572	2.0216	2.0597	2.1115	2.1566	2.2013	2.2432	2.2799	2.3147	2.3537	2.3997	2.4247	2.4532	2.4797	2.5092	2.5155	2.5408	2.5674	2.5847	2.5941	2.6137	2.6222	2.6368	2.6464	2.6482	2.6582	2.6677	2.6668	2.6764	2.6755	2.6802	2.6781	2.6899	2.6905	2.6894	2.69	2.7037	2.6997
AcpP+MukB+MukF	7	C	1.5308	1.5579	1.6161	1.671	1.7331	1.7991	1.8453	1.8995	1.9613	2.0046	2.0704	2.1086	2.1486	2.1933	2.2406	2.2779	2.3053	2.3419	2.3793	2.4127	2.4371	2.4664	2.4911	2.5134	2.5253	2.5384	2.5602	2.5701	2.5827	2.5946	2.6067	2.609	2.617	2.6299	2.6347	2.6359	2.6378	2.6375	2.6395	2.6339	2.6397	2.644	2.6429	2.6459	2.6446	2.6508	2.6553
AcpP+MukB+MukF+MukE	8	A	1.4249	1.4781	1.4829	1.4891	1.5019	1.5278	1.5403	1.6468	1.5853	1.6022	1.6296	1.6561	1.6929	1.716	1.726	1.7441	1.7692	1.7955	1.8166	1.8525	1.8641	1.8891	1.9059	1.9417	1.9527	2.0004	1.9986	2.0229	2.0372	2.0602	2.0876	2.1054	2.1171	2.1448	2.1619	2.1764	2.1902	2.2455	2.2275	2.2714	2.2696	2.287	2.3141	2.3187	2.3385	2.353	2.3771
AcpP+MukB+MukF+MukE	8	B	1.3244	1.3416	1.3411	1.3616	1.3859	1.4106	1.4221	1.4464	1.4736	1.4871	1.5221	1.5389	1.567	1.5921	1.6198	1.6506	1.6662	1.6969	1.7317	1.7656	1.7839	1.8126	1.8387	1.8649	1.885	1.9134	1.9402	1.9656	1.9851	2.0198	2.0446	2.067	2.0927	2.1076	2.1341	2.1551	2.1786	2.1975	2.2224	2.241	2.2622	2.2814	2.2998	2.3257	2.3404	2.3538	2.376
AcpP+MukB+MukF+MukE	8	C	1.2839	1.294	1.3182	1.3377	1.3645	1.3918	1.4223	1.4467	1.4764	1.5032	1.5328	1.5541	1.5887	1.614	1.6556	1.6824	1.7122	1.74	1.7774	1.8077	1.8283	1.86	1.886	1.9116	1.9386	1.9685	1.9953	2.0192	2.0476	2.0787	2.0946	2.1216	2.1451	2.1722	2.1903	2.2164	2.2345	2.2607	2.2778	2.2985	2.3125	2.339	2.3467	2.3592	2.3761	2.3946	2.4076
[truncated: 133 more columns]

## Sheet: Fig. 2c
Figure 2c	Raw data from ATPase assay. After subtraction of buffer only control, initial rate measurements were calculated. N=3 technical repeats. Graphs plotted in Prism 8 version 8.3.0
WT MukB
Content	Well Col	Well Row	Raw Data (360) 1 - 0 min	Raw Data (360) 2 - 0 min 30 s	Raw Data (360) 3 - 1 min	Raw Data (360) 4 - 1 min 30 s	Raw Data (360) 5 - 2 min	Raw Data (360) 6 - 2 min 30 s	Raw Data (360) 7 - 3 min	Raw Data (360) 8 - 3 min 30 s	Raw Data (360) 9 - 4 min	Raw Data (360) 10 - 4 min 30 s	Raw Data (360) 11 - 5 min	Raw Data (360) 12 - 5 min 30 s	Raw Data (360) 13 - 6 min	Raw Data (360) 14 - 6 min 30 s	Raw Data (360) 15 - 7 min	Raw Data (360) 16 - 7 min 30 s	Raw Data (360) 17 - 8 min	Raw Data (360) 18 - 8 min 30 s	Raw Data (360) 19 - 9 min	Raw Data (360) 20 - 9 min 30 s	Raw Data (360) 21 - 10 min	Raw Data (360) 22 - 10 min 30 s	Raw Data (360) 23 - 11 min	Raw Data (360) 24 - 11 min 30 s	Raw Data (360) 25 - 12 min	Raw Data (360) 26 - 12 min 30 s	Raw Data (360) 27 - 13 min	Raw Data (360) 28 - 13 min 30 s	Raw Data (360) 29 - 14 min	Raw Data (360) 30 - 14 min 30 s	Raw Data (360) 31 - 15 min	Raw Data (360) 32 - 15 min 30 s	Raw Data (360) 33 - 16 min	Raw Data (360) 34 - 16 min 30 s	Raw Data (360) 35 - 17 min	Raw Data (360) 36 - 17 min 30 s	Raw Data (360) 37 - 18 min	Raw Data (360) 38 - 18 min 30 s	Raw Data (360) 39 - 19 min	Raw Data (360) 40 - 19 min 30 s	Raw Data (360) 41 - 20 min	Raw Data (360) 42 - 20 min 30 s	Raw Data (360) 43 - 21 min	Raw Data (360) 44 - 21 min 30 s	Raw Data (360) 45 - 22 min	Raw Data (360) 46 - 22 min 30 s	Raw Data (360) 47 - 23 min
			0	0.5	1	1.5	2	2.5	3	3.5	4	4.5	5	5.5	6	6.5	7	7.5	8	8.5	9	9.5	10	10.5	11	11.5	12	12.5	13	13.5	14	14.5	15	15.5	16	16.5	17	17.5	18	18.5	19	19.5	20	20.5	21	21.5	22	22.5	23
Buffer only control	1	A	1.4782	1.4583	1.4535	1.4573	1.4482	1.4486	1.4485	1.4454	1.4476	1.4436	1.4426	1.4374	1.4343	1.4341	1.4391	1.433	1.4386	1.4388	1.4303	1.434	1.4315	1.4259	1.4294	1.4321	1.4293	1.4241	1.4273	1.4278	1.4265	1.4302	1.4236	1.4242	1.4312	1.4259	1.4233	1.4263	1.422	1.428	1.4228	1.4258	1.4276	1.4249	1.4228	1.4259	1.4244	1.4201	1.4178
Buffer only control	1	B	1.3598	1.351	1.344	1.3472	1.345	1.3508	1.3407	1.3357	1.3374	1.342	1.3288	1.3356	1.3297	1.3272	1.3313	1.3319	1.3328	1.3218	1.3242	1.3231	1.3183	1.319	1.3185	1.3178	1.3199	1.3157	1.3208	1.316	1.3116	1.319	1.3082	1.3093	1.3116	1.3093	1.3112	1.3081	1.3028	1.3111	1.307	1.3088	1.3083	1.3069	1.3034	1.3039	1.3048	1.3068	1.2986
Buffer only control	1	C	1.2792	1.2728	1.2767	1.2719	1.2735	1.2782	1.2688	1.2669	1.2651	1.2731	1.2583	1.259	1.2558	1.2543	1.2603	1.2599	1.2614	1.2551	1.2519	1.2511	1.2496	1.2415	1.2424	1.2462	1.2424	1.2394	1.2444	1.2432	1.2371	1.2407	1.2394	1.2357	1.2355	1.2343	1.235	1.2339	1.2295	1.2328	1.2302	1.2364	1.2375	1.227	1.2279	1.2305	1.2263	1.2298	1.2242
WT MukB	2	A	1.5775	1.5655	1.5774	1.5851	1.5938	1.6123	1.6178	1.6309	1.6355	1.655	1.651	1.6691	1.6794	1.6975	1.7132	1.7235	1.7351	1.7448	1.7552	1.767	1.7766	1.7884	1.7986	1.8114	1.8144	1.8271	1.8455	1.8582	1.8589	1.8792	1.8854	1.8993	1.9074	1.9155	1.9307	1.9397	1.9506	1.9818	2.0021	2.0518	2.095	2.0821	2.0445	2.0475	2.048	2.0453	2.0435
WT MukB	2	B	1.34	1.3719	1.3833	1.3878	1.3842	1.4011	1.4107	1.4078	1.4069	1.4245	1.4216	1.4374	1.437	1.4522	1.4666	1.4738	1.4789	1.482	1.4968	1.5094	1.5115	1.5198	1.5273	1.5438	1.5496	1.5514	1.5733	1.5717	1.5773	1.5912	1.6025	1.608	1.6228	1.6263	1.6373	1.6352	1.6442	1.6623	1.6678	1.6771	1.6838	1.6921	1.7057	1.7039	1.7116	1.7213	1.7257
WT MukB	2	C	1.3683	1.3973	1.393	1.3991	1.4076	1.4222	1.4234	1.4337	1.4404	1.4568	1.4611	1.4626	1.4787	1.4898	1.5044	1.5161	1.5346	1.5369	1.5392	1.5516	1.5659	1.5732	1.5841	1.5889	1.6054	1.6245	1.6198	1.6401	1.6457	1.6622	1.6689	1.6776	1.6798	1.7016	1.7062	1.7159	1.7288	1.7347	1.7471	1.756	1.7702	1.7784	1.785	1.7913	1.7953	1.8122	1.8137
WT MukB+0.25 μM AcpP	3	A	1.4605	1.469	1.4795	1.4896	1.5003	1.5198	1.5328	1.5563	1.5777	1.5965	1.6062	1.6406	1.6613	1.6921	1.717	1.7395	1.7813	1.7942	1.8193	1.8455	1.8674	1.8873	1.9178	1.9436	1.9624	1.9947	2.0159	2.0393	2.0603	2.0914	2.1123	2.1337	2.1607	2.1795	2.2011	2.2283	2.2425	2.2745	2.2899	2.3163	2.3413	2.3536	2.3719	2.3955	2.4132	2.4326	2.4451
WT MukB+0.25 μM AcpP	3	B	1.4383	1.4673	1.4805	1.4943	1.5034	1.5335	1.5756	1.5715	1.5905	1.6261	1.6365	1.6636	1.6867	1.7163	1.7422	1.7671	1.7898	1.8084	1.8479	1.8663	1.8834	1.9058	1.9314	1.9645	1.9713	1.9913	2.0276	2.033	2.0509	2.0848	2.0951	2.1136	2.1501	2.1558	2.1853	2.1908	2.2134	2.2379	2.248	2.2719	2.2879	2.3039	2.3278	2.3317	2.3461	2.363	2.3736
WT MukB+0.25 μM AcpP	3	C	1.3222	1.3667	1.3924	1.43	1.4347	1.4628	1.481	1.497	1.5188	1.546	1.5551	1.5931	1.6074	1.6433	1.664	1.694	1.709	1.7317	1.7543	1.7874	1.8143	1.8258	1.8487	1.8771	1.9076	1.9216	1.9596	1.9784	2.0008	2.0204	2.0351	2.0661	2.0804	2.1005	2.1234	2.149	2.1632	2.1864	2.2043	2.224	2.2462	2.2585	2.2776	2.288	2.3075	2.3286	2.3324
WT MukB+0.5 μM AcpP	4	A	1.4841	1.5053	1.53	1.5539	1.5818	1.6114	1.6459	1.6704	1.7005	1.7378	1.7535	1.7831	1.8221	1.8486	1.8895	1.9199	1.9494	1.9777	2.0097	2.0377	2.0638	2.0877	2.1227	2.1528	2.185	2.2114	2.2358	2.2597	2.2864	2.3176	2.3401	2.3629	2.3818	2.4036	2.435	2.4554	2.4663	2.4966	2.5095	2.5319	2.5556	2.5668	2.5835	2.6006	2.6073	2.6251	2.6348
WT MukB+0.5 μM AcpP	4	B	1.3711	1.3983	1.4314	1.4591	1.4696	1.5094	1.5528	1.543	1.5715	1.6096	1.6208	1.6522	1.6676	1.7183	1.7421	1.7742	1.7915	1.8093	1.8483	1.8709	1.8936	1.921	1.9446	1.9743	1.99	2.0148	2.0486	2.0563	2.0853	2.1092	2.1255	2.1499	2.1773	2.1917	2.2203	2.2325	2.246	2.2814	2.2921	2.3145	2.3299	2.3434	2.3593	2.3759	2.3917	2.4084	2.418
WT MukB+0.5 μM AcpP	4	C	1.17	1.1934	1.212	1.2296	1.2472	1.273	1.289	1.3149	1.3333	1.3648	1.3788	1.4045	1.4267	1.4472	1.4857	1.499	1.5302	1.5484	1.5691	1.5942	1.6237	1.6497	1.6753	1.6888	1.717	1.7362	1.7649	1.7874	1.8011	1.8429	1.8469	1.8692	1.8948	1.9117	1.9405	1.9491	1.963	1.9878	1.9983	2.0254	2.0401	2.0545	2.0701	2.091	2.0988	2.12	2.1267
WT MukB+1 μM AcpP	5	A	1.4121	1.4274	1.4506	1.4779	1.4995	1.5242	1.554	1.5682	1.5933	1.6357	1.6456	1.6798	1.7099	1.7438	1.7753	1.8087	1.8385	1.86	1.8891	1.9165	1.9465	1.9637	1.9951	2.025	2.0455	2.0732	2.1232	2.1349	2.1535	2.1897	2.2107	2.2297	2.259	2.2786	2.3056	2.325	2.3426	2.3774	2.3857	2.417	2.4347	2.4482	2.4679	2.4855	2.5087	2.5257	2.5324
WT MukB+1 μM AcpP	5	B	1.39	1.4302	1.4644	1.5044	1.5209	1.554	1.5865	1.598	1.6322	1.6705	1.6935	1.7302	1.7598	1.7982	1.8244	1.8625	1.8891	1.9151	1.9534	1.9807	1.9999	2.0295	2.0534	2.0917	2.1102	2.1403	2.1742	2.1911	2.2098	2.2349	2.254	2.2767	2.3044	2.3214	2.3404	2.3591	2.3754	2.4017	2.408	2.4367	2.4429	2.4561	2.4781	2.4916	2.5026	2.5151	2.5222
WT MukB+1 μM AcpP	5	C	1.3176	1.3324	1.3504	1.3747	1.3961	1.4258	1.4474	1.4746	1.4979	1.5287	1.5557	1.5788	1.6104	1.6373	1.6788	1.6935	1.7407	1.7671	1.7977	1.8141	1.8475	1.872	1.8998	1.9373	1.9562	1.9901	2.0176	2.0439	2.0683	2.0948	2.12	2.1425	2.1661	2.1876	2.2197	2.2435	2.2515	2.2798	2.2951	2.3155	2.3374	2.3573	2.3648	2.38	2.3927	2.414	2.4218
WT MukB+5 μM AcpP	6	A	1.4741	1.4862	1.5234	1.5429	1.563	1.5969	1.6244	1.6442	1.6678	1.7048	1.7204	1.751	1.7769	1.8144	1.8425	1.8761	1.9099	1.9373	1.9647	1.9882	2.0182	2.0488	2.0818	2.1091	2.1403	2.1635	2.1959	2.2195	2.2444	2.2731	2.2985	2.3273	2.3489	2.3702	2.3937	2.4207	2.4377	2.4624	2.4838	2.5085	2.5272	2.5401	2.5652	2.5809	2.5885	2.6113	2.6204
WT MukB+5 μM AcpP	6	B	1.3491	1.365	1.4083	1.4396	1.4644	1.4937	1.5242	1.5294	1.5652	1.6	1.621	1.6556	1.681	1.7154	1.7498	1.7833	1.81	1.8287	1.869	1.906	1.9267	1.9512	1.9798	2.013	2.0306	2.061	2.0875	2.1151	2.1324	2.1602	2.1762	2.2092	2.231	2.2504	2.2688	2.2961	2.3079	2.3368	2.3467	2.3675	2.3857	2.4044	2.4141	2.4343	2.4476	2.4632	2.4714
WT MukB+5 μM AcpP	6	C	1.2532	1.301	1.3202	1.3505	1.3711	1.4028	1.4255	1.453	1.4794	1.5187	1.5403	1.5673	1.5986	1.6304	1.6671	1.6962	1.7299	1.7618	1.7999	1.8216	1.847	1.8804	1.9131	1.9454	1.9692	1.9904	2.0267	2.0494	2.0678	2.0994	2.1223	2.1518	2.1759	2.1917	2.223	2.2422	2.2588	2.2952	2.3008	2.3257	2.3427	2.3611	2.3759	2.3934	2.4047	2.4266	2.4281
WT MukB+10 μM AcpP	7	A	1.4703	1.4961	1.5271	1.5467	1.5707	1.5986	1.628	1.6563	1.6722	1.7119	1.7297	1.7584	1.7914	1.8229	1.8615	1.8846	1.9276	1.9447	1.9759	2.0119	2.0375	2.0612	2.0967	2.1234	2.1491	2.173	2.2052	2.2248	2.2514	2.2807	2.307	2.3261	2.3485	2.3681	2.3925	2.4191	2.4339	2.4536	2.4717	2.4989	2.518	2.5294	2.5482	2.5722	2.5788	2.6009	2.6072
WT MukB+10 μM AcpP	7	B	1.3166	1.3392	1.3984	1.4374	1.4608	1.5059	1.5257	1.5445	1.5792	1.6172	1.6499	1.6793	1.7076	1.7471	1.7874	1.8162	1.8427	1.8651	1.9056	1.9426	1.9722	1.9981	2.0221	2.0538	2.0766	2.109	2.1381	2.1576	2.1843	2.2089	2.2285	2.256	2.284	2.299	2.3266	2.346	2.36	2.3894	2.4059	2.4259	2.4411	2.4609	2.4769	2.4886	2.4991	2.5176	2.5306
WT MukB+10 μM AcpP	7	C	1.3126	1.3529	1.3876	1.411	1.434	1.4644	1.4875	1.5265	1.5538	1.597	1.6342	1.6593	1.6862	1.7281	1.7658	1.7834	1.8313	1.8562	1.8854	1.9108	1.9385	1.9682	2.0112	2.0376	2.0594	2.0877	2.1195	2.1435	2.1685	2.2016	2.2195	2.239	2.2722	2.2927	2.3221	2.3393	2.3583	2.3877	2.4001	2.423	2.4439	2.4574	2.4731	2.4895	2.4953	2.516	2.5212
WT MukB+25 μM AcpP	8	A	1.4158	1.4218	1.4871	1.5382	1.5721	1.6124	1.6476	1.6758	1.7172	1.7582	1.79	1.8313	1.8641	1.9044	1.9444	1.9819	2.0159	2.0419	2.0685	2.1112	2.1413	2.163	2.1999	2.2313	2.2558	2.2859	2.3136	2.3377	2.3591	2.392	2.416	2.4372	2.4641	2.4767	2.5044	2.5298	2.5347	2.5631	2.5706	2.5935	2.6091	2.6176	2.6326	2.6434	2.6492	2.6654	2.6714
WT MukB+25 μM AcpP	8	B	1.2931	1.3374	1.3627	1.4026	1.4342	1.4715	1.4996	1.5241	1.5535	1.5912	1.6264	1.6617	1.6929	1.7274	1.7667	1.7966	1.831	1.8554	1.8942	1.9325	1.9621	1.9967	2.0255	2.0592	2.0733	2.1094	2.1397	2.1693	2.1915	2.2238	2.2458	2.2734	2.2939	2.3087	2.3419	2.3602	2.378	2.4101	2.4236	2.448	2.4634	2.4782	2.4963	2.51	2.5185	2.5421	2.548
WT MukB+25 μM AcpP	8	C	1.2583	1.278	1.3202	1.3464	1.3687	1.4055	1.4496	1.4658	1.4892	1.5313	1.5544	1.589	1.6254	1.638	1.688	1.7146	1.7637	1.7868	1.8242	1.8398	1.8803	1.9075	1.9477	1.9676	2.0014	2.0324	2.0675	2.0782	2.1151	2.1436	2.1705	2.2011	2.2304	2.2465	2.2712	2.2914	2.3046	2.3445	2.3607	2.383	2.3957	2.4173	2.4246	2.4498	2.4532	2.47	2.4736
WT MukB+50 μM AcpP	9	A	1.4753	1.4921	1.5315	1.5537	1.5801	1.597	1.6364	1.6705	1.6829	1.7214	1.7442	1.7757	1.8125	1.848	1.8849	1.9131	1.9465	1.9674	2.003	2.0305	2.0552	2.0787	2.1151	2.1394	2.1802	2.1982	2.215	2.2428	2.2603	2.2978	2.3069	2.3309	2.3605	2.3724	2.3956	2.423	2.4306	2.4524	2.473	2.4902	2.5108	2.5272	2.5394	2.553	2.5692	2.5802	2.5855
WT MukB+50 μM AcpP	9	B	1.213	1.2843	1.255	1.3004	1.3153	1.3499	1.4109	1.4106	1.449	1.4886	1.4978	1.537	1.5834	1.5907	1.6395	1.703	1.7066	1.7647	1.7657	1.7924	1.8319	1.8796	1.9081	1.9626	1.9878	1.9994	2.0311	2.0507	2.0912	2.1264	2.1396	2.1575	2.1856	2.2007	2.2329	2.2546	2.2715	2.2962	2.3153	2.3344	2.3326	2.3596	2.3618	2.3907	2.4062	2.4352	2.4021
WT MukB+50 μM AcpP	9	C	1.2586	1.3	1.3325	1.3605	1.3844	1.4138	1.4381	1.471	1.5048	1.5517	1.5799	1.5972	1.6303	1.6583	1.6971	1.7254	1.7665	1.7907	1.8249	1.8534	1.8876	1.9117	1.9444	1.9752	2.0075	2.0397	2.0598	2.0851	2.1093	2.15	2.1671	2.2021	2.2204	2.2505	2.2765	2.3056	2.3169	2.343	2.3644	2.3849	2.4098	2.4155	2.4324	2.4557	2.4642	2.4783	2.4839
MukB C1118E
Content	Well Col	Well Row	Raw Data (360) 1 - 0 min	Raw Data (360) 2 - 0 min 30 s	Raw Data (360) 3 - 1 min	Raw Data (360) 4 - 1 min 30 s	Raw Data (360) 5 - 2 min	Raw Data (360) 6 - 2 min 30 s	Raw Data (360) 7 - 3 min	Raw Data (360) 8 - 3 min 30 s	Raw Data (360) 9 - 4 min	Raw Data (360) 10 - 4 min 30 s	Raw Data (360) 11 - 5 min	Raw Data (360) 12 - 5 min 30 s	Raw Data (360) 13 - 6 min	Raw Data (360) 14 - 6 min 30 s	Raw Data (360) 15 - 7 min	Raw Data (360) 16 - 7 min 30 s	Raw Data (360) 17 - 8 min	Raw Data (360) 18 - 8 min 30 s	Raw Data (360) 19 - 9 min	Raw Data (360) 20 - 9 min 30 s	Raw Data (360) 21 - 10 min	Raw Data (360) 22 - 10 min 30 s	Raw Data (360) 23 - 11 min	Raw Data (360) 24 - 11 min 30 s	Raw Data (360) 25 - 12 min	Raw Data (360) 26 - 12 min 30 s	Raw Data (360) 27 - 13 min	Raw Data (360) 28 - 13 min 30 s	Raw Data (360) 29 - 14 min	Raw Data (360) 30 - 14 min 30 s	Raw Data (360) 31 - 15 min	Raw Data (360) 32 - 15 min 30 s	Raw Data (360) 33 - 16 min	Raw Data (360) 34 - 16 min 30 s	Raw Data (360) 35 - 17 min	Raw Data (360) 36 - 17 min 30 s	Raw Data (360) 37 - 18 min	Raw Data (360) 38 - 18 min 30 s	Raw Data (360) 39 - 19 min	Raw Data (360) 40 - 19 min 30 s	Raw Data (360) 41 - 20 min	Raw Data (360) 42 - 20 min 30 s	Raw Data (360) 43 - 21 min	Raw Data (360) 44 - 21 min 30 s	Raw Data (360) 45 - 22 min	Raw Data (360) 46 - 22 min 30 s	Raw Data (360) 47 - 23 min
			0	0.5	1	1.5	2	2.5	3	3.5	4	4.5	5	5.5	6	6.5	7	7.5	8	8.5	9	9.5	10	10.5	11	11.5	12	12.5	13	13.5	14	14.5	15	15.5	16	16.5	17	17.5	18	18.5	19	19.5	20	20.5	21	21.5	22	22.5	23
Buffer only control	1	A	1.6455	1.6287	1.6358	1.6472	1.65	1.6553	1.6476	1.6545	1.65	1.6484	1.6454	1.6404	1.6377	1.6382	1.6329	1.6316	1.6237	1.6244	1.6228	1.6227	1.6225	1.6213	1.6155	1.6178	1.6132	1.6093	1.6081	1.6104	1.6041	1.6048	1.6046	1.6037	1.5989	1.6038	1.6002	1.6006	1.6039	1.5945	1.5964	1.5958	1.5906	1.5935	1.592	1.5993	1.5915	1.5954	1.5929
Buffer only control	1	B	1.521	1.539	1.5576	1.5685	1.5687	1.5763	1.5632	1.5666	1.5576	1.5592	1.5515	1.548	1.5408	1.5359	1.5329	1.522	1.5259	1.5173	1.5167	1.5121	1.5076	1.5064	1.4973	1.5016	1.4882	1.4886	1.4857	1.4852	1.4804	1.4804	1.48	1.4739	1.4766	1.4728	1.4682	1.4718	1.4701	1.4708	1.4689	1.4726	1.4682	1.4647	1.4723	1.471	1.4647	1.4708	1.466
Buffer only control	1	C	1.5542	1.5788	1.5993	1.6036	1.5877	1.5846	1.5688	1.5653	1.5544	1.5505	1.54	1.5335	1.5284	1.5285	1.5162	1.5106	1.5052	1.4991	1.4926	1.4943	1.4922	1.4827	1.4805	1.4832	1.473	1.4653	1.4665	1.4669	1.4597	1.4588	1.4548	1.4558	1.4519	1.4505	1.4485	1.4482	1.4476	1.444	1.4488	1.4484	1.4462	1.4476	1.4508	1.4517	1.4454	1.4538	1.4515
MukB C1118E	2	A	1.7126	1.7169	1.7313	1.7356	1.7475	1.7572	1.7592	1.769	1.7716	1.7836	1.7798	1.7827	1.7829	1.7956	1.7936	1.7894	1.7937	1.7959	1.7984	1.8041	1.803	1.8055	1.8085	1.803	1.8112	1.8138	1.8096	1.8184	1.8177	1.8249	1.8256	1.8268	1.8311	1.8395	1.8417	1.8463	1.8454	1.8459	1.8538	1.8514	1.8584	1.8638	1.8669	1.8737	1.8699	1.884	1.8851
MukB C1118E	2	B	1.4812	1.5383	1.5664	1.5974	1.6108	1.6255	1.6248	1.6259	1.6432	1.6534	1.6575	1.6627	1.6519	1.6641	1.6647	1.6508	1.6581	1.6609	1.6715	1.667	1.6716	1.6719	1.672	1.6738	1.6633	1.6701	1.6725	1.6748	1.6762	1.6717	1.6767	1.6675	1.672	1.6792	1.6821	1.6856	1.6853	1.6846	1.6913	1.6936	1.6899	1.6885	1.6948	1.6963	1.6974	1.701	1.7016
MukB C1118E	2	C	1.4933	1.4842	1.4639	1.462	1.4704	1.4818	1.489	1.4927	1.5034	1.506	1.5063	1.5099	1.5163	1.5175	1.5172	1.5114	1.517	1.5141	1.5252	1.524	1.5286	1.529	1.5243	1.5346	1.529	1.5329	1.5354	1.5378	1.5398	1.5407	1.5452	1.5456	1.5464	1.5531	1.5553	1.5583	1.5601	1.5625	1.5676	1.5685	1.5655	1.5718	1.5708	1.5765	1.5788	1.584	1.5844
MukB C1118E+0.25 μM AcpP	3	A	1.8417	1.6345	1.6346	1.6855	1.6943	1.7004	1.7049	1.7356	1.7349	1.7488	1.759	1.7654	1.7737	1.784	1.7865	1.7993	1.8037	1.8149	1.8214	1.8318	1.8367	1.8491	1.8579	1.8642	1.8735	1.877	1.8885	1.9022	1.9075	1.9146	1.9272	1.9403	1.9447	1.9578	1.9662	1.9821	1.9893	1.9983	2.0045	2.0175	2.0248	2.0244	2.0407	2.0504	2.0448	2.0592	2.0594
MukB C1118E+0.25 μM AcpP	3	B	1.6208	1.669	1.6776	1.7119	1.7125	1.7124	1.7175	1.7313	1.7386	1.7499	1.7599	1.7653	1.7726	1.7838	1.7934	1.7981	1.809	1.814	1.8254	1.8387	1.8462	1.8396	1.8616	1.8688	1.8663	1.877	1.8827	1.8995	1.905	1.9152	1.9174	1.9236	1.9349	1.9413	1.9567	1.9647	1.9721	1.9754	1.995	1.9943	2.0021	2.0077	2.0214	2.0351	2.0395	2.0569	2.0666
MukB C1118E+0.25 μM AcpP	3	C	1.4034	1.4133	1.4515	1.4786	1.4933	1.5054	1.5139	1.5254	1.5533	1.5755	1.5875	1.611	1.6161	1.627	1.6449	1.6471	1.662	1.6748	1.7078	1.7101	1.7273	1.7403	1.7411	1.7676	1.7671	1.7802	1.7912	1.8093	1.8202	1.8271	1.8418	1.845	1.8607	1.88	1.8899	1.9068	1.9155	1.9253	1.9357	1.9458	1.9551	1.9643	1.9754	1.9874	2.002	2.0103	2.0102
MukB C1118E+0.5 μM AcpP	4	A	1.8645	1.698	1.7126	1.7563	1.775	1.7933	1.8104	1.8413	1.8603	1.8927	1.9118	1.9293	1.9486	1.9756	1.9884	2.0064	2.0283	2.0485	2.0645	2.0867	2.1117	2.1267	2.1507	2.1682	2.1764	2.1937	2.2164	2.2434	2.2557	2.2696	2.2855	2.3032	2.3193	2.3376	2.3498	2.3703	2.3811	2.3969	2.4068	2.4287	2.4382	2.4401	2.458	2.4759	2.4854	2.4984	2.5035
MukB C1118E+0.5 μM AcpP	4	B	1.6231	1.616	1.6238	1.6754	1.6776	1.7021	1.704	1.7378	1.7448	1.757	1.7697	1.789	1.8101	1.8267	1.8405	1.8667	1.8794	1.8975	1.9038	1.9259	1.9302	1.9556	1.9636	1.9877	2.0058	2.016	2.0353	2.0849	2.0953	2.0759	2.1034	2.1253	2.1543	2.1736	2.174	2.1873	2.2044	2.2338	2.2374	2.2594	2.2763	2.2798	2.2968	2.3049	2.3007	2.3111	2.3302
MukB C1118E+0.5 μM AcpP	4	C	1.5294	1.6072	1.6006	1.6157	1.6283	1.6337	1.6488	1.6676	1.6723	1.6828	1.6975	1.7175	1.7404	1.7554	1.7634	1.789	1.7963	1.8167	1.8235	1.8465	1.8503	1.8679	1.8927	1.9121	1.931	1.9406	1.9537	1.9769	1.9863	2.0061	2.0192	2.0292	2.0518	2.0595	2.0703	2.0889	2.0949	2.1064	2.1165	2.1338	2.1406	2.1513	2.1637	2.1822	2.179	2.1945	2.2053
MukB C1118E+1 μM AcpP	5	A	1.5245	1.5721	1.6034	1.6383	1.6583	1.7005	1.7228	1.76	1.7838	1.8181	1.8655	1.8797	1.9061	1.9352	1.9631	1.9948	2.0217	2.0429	2.0688	2.1055	2.132	2.1582	2.1823	2.1996	2.2166	2.246	2.2652	2.2919	2.3098	2.3307	2.3465	2.3665	2.382	2.4019	2.4199	2.4304	2.4444	2.4621	2.4687	2.4815	2.4852	2.4966	2.5067	2.5179	2.5231	2.5311	2.5381
MukB C1118E+1 μM AcpP	5	B	1.3113	1.3405	1.4085	1.4188	1.4325	1.4661	1.486	1.5173	1.5393	1.5664	1.5972	1.6225	1.654	1.6806	1.7037	1.7349	1.7609	1.7823	1.8086	1.8424	1.8602	1.8834	1.9046	1.9302	1.9559	1.9788	2.0012	2.0256	2.044	2.0691	2.0882	2.106	2.1235	2.1479	2.1587	2.1759	2.1934	2.2001	2.2264	2.233	2.2465	2.2557	2.2741	2.2804	2.2878	2.3096	2.3047
MukB C1118E+1 μM AcpP	5	C	1.5811	1.5947	1.6129	1.6472	1.6401	1.6474	1.6739	1.7004	1.7122	1.73	1.7535	1.7692	1.796	1.8127	1.8306	1.8531	1.8691	1.886	1.9027	1.9252	1.9324	1.9583	1.9743	1.9994	2.0169	2.0356	2.05	2.075	2.0824	2.1007	2.1209	2.1322	2.1461	2.159	2.1693	2.1859	2.1975	2.2102	2.2205	2.2379	2.2433	2.255	2.2692	2.2849	2.2914	2.2988	2.3083
MukB C1118E+5 μM AcpP	6	A	1.6224	1.6592	1.7222	1.7366	1.754	1.8047	1.8364	1.8854	1.9066	1.9499	2.0016	2.0148	2.0414	2.0747	2.0953	2.1277	2.16	2.1786	2.2024	2.2288	2.2606	2.2828	2.2972	2.3246	2.337	2.3596	2.3795	2.3995	2.4172	2.4381	2.4484	2.466	2.4833	2.5003	2.5179	2.5275	2.538	2.5525	2.5605	2.5681	2.5769	2.5808	2.5909	2.6022	2.6076	2.6168	2.6221
MukB C1118E+5 μM AcpP	6	B	1.4478	1.5039	1.5217	1.5522	1.5855	1.6169	1.6334	1.6671	1.6903	1.7253	1.7463	1.7735	1.8087	1.8381	1.8571	1.8853	1.9106	1.9345	1.9559	1.9876	2.0048	2.0303	2.0507	2.0816	2.1006	2.1219	2.1458	2.1664	2.1833	2.2045	2.2238	2.2425	2.2561	2.2682	2.2846	2.3081	2.3193	2.3336	2.3439	2.3607	2.3635	2.3791	2.3952	2.4047	2.4165	2.434	2.4261
MukB C1118E+5 μM AcpP	6	C	1.5597	1.539	1.5579	1.5947	1.6	1.625	1.6627	1.6829	1.7071	1.7284	1.7563	1.7758	1.8064	1.8279	1.8499	1.8738	1.8915	1.9193	1.9407	1.9667	1.9833	2.0048	2.0334	2.0595	2.078	2.1029	2.1233	2.1451	2.1596	2.1812	2.1966	2.2143	2.2273	2.2496	2.2573	2.2778	2.2951	2.3073	2.3183	2.3296	2.3417	2.3564	2.3689	2.3735	2.3855	2.3971	2.3972
MukB C1118E+10 μM AcpP	7	A	1.7464	1.7434	1.7683	1.8099	1.8277	1.8602	1.8844	1.9259	1.9475	1.9863	2.0238	2.0393	2.074	2.104	2.1232	2.1475	2.1756	2.1993	2.2291	2.2497	2.2792	2.2978	2.3174	2.3371	2.3581	2.373	2.3918	2.4147	2.4322	2.4499	2.4664	2.4817	2.4928	2.5032	2.5123	2.5266	2.537	2.5483	2.5489	2.5591	2.5615	2.5615	2.5698	2.5738	2.5732	2.5846	2.5799
MukB C1118E+10 μM AcpP	7	B	1.491	1.4825	1.4965	1.5581	1.5985	1.6355	1.6711	1.6911	1.6984	1.7176	1.7626	1.7794	1.8068	1.8383	1.8575	1.8795	1.9123	1.934	1.9624	1.9818	2.0031	2.0324	2.0451	2.0783	2.092	2.1165	2.1325	2.154	2.1777	2.2002	2.2155	2.2341	2.2461	2.2662	2.2669	2.2864	2.3001	2.3111	2.3266	2.3379	2.3438	2.3523	2.3577	2.4093	2.3745	2.382	2.3876
MukB C1118E+10 μM AcpP	7	C	1.5432	1.567	1.6515	1.6751	1.6876	1.7085	1.7331	1.7547	1.7789	1.7981	1.8184	1.8371	1.8714	1.8895	1.9094	1.9385	1.9556	1.9728	1.9889	2.0255	2.0302	2.0546	2.0775	2.1086	2.1265	2.1391	2.1586	2.1801	2.1879	2.2115	2.2218	2.2385	2.2554	2.2671	2.2753	2.2947	2.2994	2.318	2.325	2.3378	2.3405	2.3481	2.3589	2.3715	2.374	2.3854	2.3935
MukB C1118E+25 μM AcpP	8	A	1.5228	1.5124	1.5504	1.6146	1.6318	1.6709	1.7041	1.7434	1.7659	1.7961	1.8579	1.8591	1.8945	1.9286	1.951	1.9731	2.0203	2.0435	2.0653	2.0979	2.1244	2.1593	2.1662	2.1905	2.2115	2.2324	2.2495	2.2803	2.2932	2.3119	2.3291	2.3431	2.3624	2.3804	2.3897	2.4108	2.4214	2.4307	2.4432	2.451	2.4616	2.467	2.4792	2.484	2.4881	2.4978	2.5043
MukB C1118E+25 μM AcpP	8	B	1.4344	1.5814	1.6562	1.6956	1.7109	1.7312	1.7468	1.7775	1.8005	1.8343	1.853	1.8726	1.9259	1.9223	1.946	1.9631	1.9927	2.0134	2.0368	2.0604	2.0817	2.0878	2.1189	2.1416	2.1524	2.1717	2.1891	2.2107	2.2262	2.2437	2.2598	2.2736	2.2831	2.3042	2.3154	2.3234	2.3409	2.3498	2.3558	2.3588	2.3576	2.3605	2.3692	2.3908	2.397	2.3994	2.4069
MukB C1118E+25 μM AcpP	8	C	1.4712	1.5207	1.5962	1.636	1.6497	1.6694	1.6809	1.7089	1.7303	1.7495	1.771	1.7987	1.8217	1.8426	1.8604	1.8833	1.8995	1.9268	1.9497	1.9715	1.9845	2.0034	2.0343	2.0828	2.1025	2.1385	2.1397	2.1439	2.1635	2.173	2.1805	2.2041	2.2089	2.2214	2.2358	2.2531	2.2612	2.2754	2.2823	2.2932	2.2998	2.3112	2.3244	2.3365	2.3505	2.347	2.3568
MukB C1118E+50 μM AcpP	9	A	1.4434	1.5667	1.6526	1.7141	1.758	1.7761	1.7948	1.825	1.8524	1.8903	1.9159	1.945	1.9706	2.0006	2.0231	2.0524	2.0828	2.1103	2.1344	2.1607	2.188	2.2087	2.2275	2.2507	2.2769	2.2951	2.3178	2.3345	2.3517	2.3756	2.3859	2.4021	2.4182	2.4293	2.4433	2.4609	2.4727	2.4761	2.4843	2.4956	2.5008	2.5101	2.5139	2.517	2.523	2.5275	2.5315
MukB C1118E+50 μM AcpP	9	B	1.4416	1.4907	1.5324	1.6082	1.646	1.6609	1.6671	1.7021	1.72	1.7481	1.8089	1.8087	1.8316	1.8632	1.8846	1.9144	1.9453	1.9658	1.9914	2.0113	2.038	2.0709	2.0784	2.1011	2.1174	2.1359	2.159	2.1826	2.1993	2.2177	2.2314	2.2423	2.2651	2.2838	2.2932	2.3115	2.3197	2.3317	2.3518	2.3599	2.3704	2.3807	2.3866	2.4001	2.4031	2.4167	2.422
MukB C1118E+50 μM AcpP	9	C	1.4861	1.5521	1.5622	1.5784	1.5922	1.6092	1.6477	1.6708	1.7003	1.7122	1.7374	1.7635	1.7834	1.8037	1.8279	1.8458	1.863	1.8836	1.9116	1.9343	1.9552	1.9749	1.9935	2.0176	2.0328	2.0537	2.0691	2.0914	2.1053	2.1253	2.1415	2.1591	2.1703	2.1906	2.2027	2.2221	2.2287	2.2418	2.2552	2.27	2.2793	2.2824	2.2936	2.3112	2.3142	2.3258	2.3314
MukB K1114E
Content	Well Col	Well Row	Raw Data (360) 1 - 0 min	Raw Data (360) 2 - 0 min 30 s	Raw Data (360) 3 - 1 min	Raw Data (360) 4 - 1 min 30 s	Raw Data (360) 5 - 2 min	Raw Data (360) 6 - 2 min 30 s	Raw Data (360) 7 - 3 min	Raw Data (360) 8 - 3 min 30 s	Raw Data (360) 9 - 4 min	Raw Data (360) 10 - 4 min 30 s	Raw Data (360) 11 - 5 min	Raw Data (360) 12 - 5 min 30 s	Raw Data (360) 13 - 6 min	Raw Data (360) 14 - 6 min 30 s	Raw Data (360) 15 - 7 min	Raw Data (360) 16 - 7 min 30 s	Raw Data (360) 17 - 8 min	Raw Data (360) 18 - 8 min 30 s	Raw Data (360) 19 - 9 min	Raw Data (360) 20 - 9 min 30 s	Raw Data (360) 21 - 10 min	Raw Data (360) 22 - 10 min 30 s	Raw Data (360) 23 - 11 min	Raw Data (360) 24 - 11 min 30 s	Raw Data (360) 25 - 12 min	Raw Data (360) 26 - 12 min 30 s	Raw Data (360) 27 - 13 min	Raw Data (360) 28 - 13 min 30 s	Raw Data (360) 29 - 14 min	Raw Data (360) 30 - 14 min 30 s	Raw Data (360) 31 - 15 min	Raw Data (360) 32 - 15 min 30 s	Raw Data (360) 33 - 16 min	Raw Data (360) 34 - 16 min 30 s	Raw Data (360) 35 - 17 min	Raw Data (360) 36 - 17 min 30 s	Raw Data (360) 37 - 18 min	Raw Data (360) 38 - 18 min 30 s	Raw Data (360) 39 - 19 min	Raw Data (360) 40 - 19 min 30 s	Raw Data (360) 41 - 20 min	Raw Data (360) 42 - 20 min 30 s	Raw Data (360) 43 - 21 min	Raw Data (360) 44 - 21 min 30 s	Raw Data (360) 45 - 22 min	Raw Data (360) 46 - 22 min 30 s	Raw Data (360) 47 - 23 min
			0	0.5	1	1.5	2	2.5	3	3.5	4	4.5	5	5.5	6	6.5	7	7.5	8	8.5	9	9.5	10	10.5	11	11.5	12	12.5	13	13.5	14	14.5	15	15.5	16	16.5	17	17.5	18	18.5	19	19.5	20	20.5	21	21.5	22	22.5	23
Buffer only control	1	A	1.7005	1.608	1.6143	1.6389	1.6423	1.6522	1.6487	1.6497	1.6479	1.6414	1.6442	1.6386	1.6388	1.6342	1.6326	1.6265	1.6297	1.6209	1.6277	1.6225	1.6272	1.624	1.625	1.62	1.6145	1.6177	1.6179	1.6181	1.6207	1.6163	1.6136	1.6136	1.614	1.6125	1.6155	1.6074	1.61	1.6156	1.6063	1.6111	1.6117	1.61	1.6059	1.6062	1.6041	1.6059	1.6055
Buffer only control	1	B	1.5556	1.5656	1.5798	1.5844	1.5725	1.5909	1.5829	1.5736	1.5615	1.5719	1.5515	1.5552	1.5512	1.5488	1.5383	1.5393	1.5418	1.534	1.5269	1.528	1.5224	1.5184	1.5211	1.5184	1.5117	1.5162	1.5138	1.5086	1.5108	1.5084	1.5014	1.5009	1.5002	1.5065	1.4953	1.4926	1.4982	1.5003	1.4886	1.4916	1.4874	1.489	1.4877	1.485	1.4798	1.4866	1.4881
Buffer only control	1	C	1.5429	1.5354	1.5337	1.5451	1.536	1.5436	1.5422	1.5251	1.5204	1.5348	1.5143	1.5157	1.5132	1.5133	1.4992	1.4981	1.4935	1.4892	1.484	1.4897	1.4801	1.4723	1.4809	1.472	1.47	1.466	1.4633	1.4598	1.456	1.4558	1.447	1.4483	1.4423	1.4413	1.4417	1.4393	1.4364	1.4361	1.4295	1.4344	1.431	1.4315	1.4237	1.4256	1.4226	1.4226	1.4249
MukB K1114E	2	A	1.6239	1.6646	1.6871	1.7138	1.7203	1.7305	1.7479	1.7466	1.7593	1.7576	1.7723	1.7779	1.7852	1.7882	1.7891	1.7927	1.8021	1.7951	1.8124	1.82	1.8198	1.8242	1.8373	1.8459	1.8372	1.853	1.8508	1.8678	1.8692	1.8787	1.8839	1.8897	1.8902	1.9055	1.9024	1.9107	1.9164	1.9259	1.9233	1.9315	1.9362	1.941	1.9489	1.9529	1.9576	1.9728	1.974
MukB K1114E	2	B	1.526	1.5329	1.5445	1.5565	1.558	1.5819	1.5915	1.5894	1.6054	1.6112	1.6113	1.6297	1.6259	1.6343	1.6379	1.6462	1.6464	1.6488	1.6578	1.6699	1.67	1.6814	1.6793	1.6873	1.6918	1.7056	1.701	1.7112	1.7193	1.725	1.7297	1.7294	1.7356	1.7435	1.7519	1.7533	1.7646	1.7705	1.7703	1.7736	1.7832	1.7868	1.7873	1.7963	1.8006	1.8024	1.8123
MukB K1114E	2	C	1.4362	1.4317	1.4321	1.4467	1.4588	1.4763	1.4818	1.4894	1.4988	1.5102	1.5079	1.5214	1.531	1.537	1.5455	1.5551	1.5552	1.559	1.5694	1.5793	1.5824	1.5876	1.5994	1.6081	1.6077	1.6152	1.6203	1.6306	1.6373	1.6379	1.6567	1.6599	1.6625	1.6654	1.6757	1.6768	1.6867	1.6948	1.6954	1.7099	1.7098	1.7228	1.7199	1.7275	1.7349	1.7443	1.7529
MukB K1114E+0.25 μM AcpP	3	A	1.6164	1.6222	1.63	1.6426	1.6455	1.6638	1.6767	1.6826	1.686	1.6981	1.6985	1.7049	1.7139	1.7219	1.7246	1.7311	1.7452	1.7394	1.7535	1.755	1.7655	1.7678	1.7811	1.7891	1.7847	1.7909	1.8021	1.8185	1.8139	1.8255	1.8322	1.8396	1.848	1.8578	1.8618	1.8686	1.8758	1.8859	1.8886	1.9052	1.9062	1.917	1.9221	1.9257	1.9324	1.944	1.9518
MukB K1114E+0.25 μM AcpP	3	B	1.464	1.503	1.5037	1.5221	1.5336	1.5609	1.5727	1.577	1.5864	1.5958	1.5995	1.6074	1.6199	1.6261	1.6344	1.6465	1.6519	1.6599	1.6642	1.6883	1.6953	1.7	1.7129	1.7141	1.7244	1.7354	1.7321	1.7518	1.7554	1.7674	1.772	1.7801	1.7867	1.7975	1.8111	1.8146	1.828	1.8396	1.8362	1.8497	1.8585	1.8631	1.8684	1.8793	1.8805	1.8921	1.9079
MukB K1114E+0.25 μM AcpP	3	C	1.4825	1.494	1.5051	1.5109	1.5042	1.5258	1.5375	1.5249	1.5297	1.5531	1.546	1.5551	1.5585	1.5717	1.5688	1.5829	1.5881	1.5903	1.601	1.6139	1.6088	1.6169	1.6294	1.6332	1.6322	1.6505	1.6529	1.6568	1.6747	1.6779	1.6726	1.6855	1.6892	1.6946	1.7044	1.709	1.7208	1.7327	1.7236	1.7371	1.7402	1.7433	1.7525	1.7606	1.7567	1.7679	1.7721
MukB K1114E+0.5 μM AcpP	4	A	1.5882	1.5739	1.6069	1.6676	1.6869	1.7019	1.719	1.7218	1.7414	1.7482	1.7556	1.7672	1.7751	1.7849	1.7916	1.8014	1.8116	1.8089	1.8245	1.8314	1.8408	1.8473	1.8644	1.8668	1.8648	1.8785	1.8897	1.8996	1.906	1.9111	1.9189	1.9247	1.9307	1.9423	1.9528	1.9609	1.9657	1.9829	1.9789	1.9929	1.9964	2.0082	2.0169	2.0192	2.0258	2.0405	2.0442
MukB K1114E+0.5 μM AcpP	4	B	1.521	1.5603	1.5606	1.5622	1.564	1.596	1.5963	1.5854	1.5949	1.6246	1.6146	1.6313	1.6325	1.6509	1.648	1.6554	1.6717	1.6737	1.6866	1.6995	1.704	1.7146	1.7246	1.7313	1.7433	1.7615	1.7662	1.7749	1.7857	1.797	1.7992	1.8129	1.8195	1.8283	1.845	1.8511	1.8597	1.8783	1.8734	1.889	1.8986	1.9051	1.9179	1.9271	1.9326	1.9443	1.9579
MukB K1114E+0.5 μM AcpP	4	C	1.4501	1.4801	1.4957	1.5137	1.5131	1.5364	1.5362	1.5369	1.5414	1.5538	1.5537	1.5665	1.5697	1.583	1.5841	1.5945	1.5976	1.6053	1.6185	1.6234	1.6341	1.6376	1.6476	1.658	1.6524	1.6684	1.6778	1.6856	1.6917	1.6944	1.7138	1.7138	1.714	1.7283	1.7363	1.741	1.7522	1.7561	1.7564	1.7717	1.7787	1.7805	1.7909	1.7988	1.8015	1.8079	1.8185
MukB K1114E+1 μM AcpP	5	A	1.6752	1.6684	1.6729	1.6943	1.7069	1.7202	1.7337	1.7409	1.7448	1.7486	1.7584	1.7699	1.7708	1.7877	1.79	1.7902	1.7994	1.8018	1.8126	1.8196	1.8287	1.8313	1.8486	1.8499	1.8532	1.8642	1.8767	1.8813	1.8844	1.8966	1.9035	1.9093	1.9154	1.9222	1.9346	1.944	1.9488	1.9666	1.9692	1.9775	1.9845	1.9952	2.0003	2.0074	2.013	2.0152	2.0328
MukB K1114E+1 μM AcpP	5	B	1.5503	1.5812	1.5699	1.5864	1.5873	1.6139	1.6235	1.605	1.6196	1.6372	1.6331	1.6433	1.6594	1.6799	1.68	1.6888	1.7004	1.707	1.7188	1.7347	1.7358	1.7507	1.7651	1.7702	1.7799	1.7889	1.7938	1.8037	1.8212	1.8322	1.8537	1.8458	1.8496	1.8573	1.8726	1.8842	1.8912	1.9047	1.9003	1.9147	1.9233	1.9426	1.9443	1.9543	1.9599	1.9709	1.9757
MukB K1114E+1 μM AcpP	5	C	1.464	1.4864	1.5081	1.5498	1.5755	1.5616	1.5761	1.5947	1.5983	1.5868	1.6024	1.6078	1.6101	1.6131	1.6193	1.6185	1.6119	1.6208	1.6289	1.622	1.6282	1.6308	1.6397	1.6422	1.6379	1.635	1.6431	1.6527	1.6444	1.648	1.6596	1.6617	1.6569	1.6642	1.6696	1.6728	1.6703	1.6814	1.6738	1.6786	1.6894	1.6873	1.6945	1.6959	1.6952	1.6986	1.7097
MukB K1114E+5 μM AcpP	6	A	1.6459	1.608	1.6134	1.6446	1.6767	1.6993	1.7189	1.7369	1.7456	1.762	1.7891	1.7916	1.8153	1.8345	1.8502	1.8681	1.8844	1.9025	1.9289	1.9433	1.9516	1.9693	1.9928	2.0067	2.0118	2.0345	2.0519	2.0662	2.0785	2.1016	2.1166	2.1278	2.1455	2.1563	2.1714	2.1826	2.2058	2.2211	2.2224	2.2466	2.2634	2.2807	2.2968	2.3152	2.3321	2.358	2.3511
MukB K1114E+5 μM AcpP	6	B	1.574	1.5871	1.6396	1.6615	1.6624	1.664	1.6697	1.709	1.7244	1.7297	1.736	1.7642	1.7717	1.7868	1.7994	1.8128	1.8281	1.8307	1.8575	1.8712	1.8849	1.8895	1.9135	1.9198	1.9249	1.9427	1.9603	1.9718	1.983	1.9947	2.007	2.0203	2.0279	2.0436	2.0523	2.0645	2.0799	2.0899	2.0957	2.1137	2.1317	2.1383	2.1479	2.1607	2.1693	2.1903	2.2334
MukB K1114E+5 μM AcpP	6	C	1.4336	1.4584	1.4898	1.4999	1.4967	1.5253	1.5364	1.5315	1.5445	1.5675	1.5722	1.5816	1.5893	1.6072	1.6065	1.6185	1.6281	1.6346	1.6459	1.6613	1.671	1.6804	1.6915	1.6984	1.7124	1.7187	1.7275	1.7406	1.761	1.7697	1.7734	1.7831	1.7978	1.8017	1.8147	1.822	1.8367	1.8516	1.8495	1.8643	1.8751	1.8832	1.8953	1.9044	1.9091	1.9186	1.9323
MukB K1114E+10 μM AcpP	7	A	1.6026	1.6055	1.6398	1.671	1.6775	1.7006	1.7213	1.7363	1.7639	1.7744	1.7908	1.8107	1.8257	1.8384	1.8611	1.875	1.8861	1.8984	1.9266	1.9443	1.9514	1.9671	1.9907	2.0047	2.0108	2.0282	2.0431	2.0574	2.0704	2.0862	2.0968	2.1173	2.1277	2.1405	2.1553	2.16	2.1869	2.2042	2.2012	2.2241	2.2409	2.253	2.2566	2.2783	2.2868	2.3017	2.3127
MukB K1114E+10 μM AcpP	7	B	1.4398	1.546	1.5577	1.5657	1.575	1.5776	1.5961	1.5895	1.6069	1.6134	1.6346	1.6406	1.6574	1.6745	1.6785	1.6907	1.7028	1.7079	1.7184	1.7251	1.7471	1.7576	1.7577	1.7604	1.7863	1.7916	1.7904	1.8108	1.8137	1.8299	1.8269	1.8469	1.8453	1.8637	1.8857	1.8833	1.9015	1.9085	1.9159	1.9322	1.9364	1.9457	1.9555	1.9642	1.9773	1.9957	2.0038
MukB K1114E+10 μM AcpP	7	C	1.3224	1.3367	1.3709	1.4144	1.4266	1.4575	1.4757	1.4969	1.5124	1.5456	1.5669	1.5866	1.6014	1.6283	1.6448	1.6712	1.689	1.7086	1.7208	1.7432	1.7624	1.7803	1.8031	1.8234	1.8275	1.8503	1.8671	1.8884	1.9047	1.9228	1.9293	1.9511	1.9594	1.9751	1.9893	2.0033	2.0164	2.038	2.0364	2.0594	2.0707	2.0869	2.0928	2.1087	2.1152	2.1247	2.1405
MukB K1114E+25 μM AcpP	8	A	1.8319	1.8034	1.836	1.8639	1.8807	1.917	1.9228	1.946	1.9714	1.9858	2.0075	2.0315	2.0418	2.0662	2.0817	2.0942	2.125	2.1345	2.1652	2.1794	2.2017	2.2113	2.2446	2.2672	2.2706	2.2946	2.315	2.3283	2.3463	2.3697	2.3844	2.4025	2.4075	2.4278	2.4481	2.4623	2.4764	2.497	2.502	2.5213	2.5287	2.5426	2.5557	2.5656	2.5646	2.5858	2.5916
MukB K1114E+25 μM AcpP	8	B	1.5547	1.5901	1.5799	1.6065	1.6385	1.6599	1.6703	1.6911	1.7148	1.7258	1.7532	1.7758	1.8021	1.8302	1.8491	1.8663	1.8863	1.9034	1.9278	1.9523	1.9721	1.9957	2.0236	2.0294	2.0451	2.0655	2.0855	2.1147	2.1259	2.1411	2.1598	2.1767	2.1888	2.2061	2.2208	2.2341	2.2547	2.2659	2.2754	2.2927	2.3027	2.3203	2.3203	2.3348	2.3448	2.3632	2.3676
MukB K1114E+25 μM AcpP	8	C	1.5233	1.5326	1.5478	1.5748	1.5846	1.606	1.6305	1.6439	1.6717	1.6963	1.7126	1.7369	1.7596	1.7891	1.8069	1.8321	1.8538	1.8723	1.898	1.9196	1.9389	1.9666	1.9881	2.0034	2.0184	2.0381	2.0584	2.0888	2.099	2.1137	2.1364	2.1541	2.1666	2.1835	2.1963	2.2161	2.2321	2.2477	2.2493	2.2744	2.2853	2.3012	2.3152	2.3203	2.3207	2.3402	2.3511
MukB K1114E+50 μM AcpP	9	A	1.6866	1.7272	1.7456	1.7689	1.8126	1.8499	1.8739	1.9043	1.9378	1.9541	1.9878	2.0114	2.0362	2.0751	2.0922	2.1178	2.141	2.1638	2.1949	2.2238	2.2431	2.2701	2.2953	2.3161	2.3301	2.3532	2.3842	2.3909	2.4178	2.4357	2.4474	2.4634	2.4698	2.4895	2.5035	2.5139	2.5272	2.5474	2.5441	2.5614	2.5702	2.5774	2.5754	2.5903	2.5874	2.5975	2.6078
MukB K1114E+50 μM AcpP	9	B	1.5568	1.6315	1.6484	1.6693	1.6937	1.7073	1.7324	1.7645	1.7957	1.8117	1.8454	1.8861	1.9324	1.9722	1.9921	2.0237	2.0341	2.0501	2.0641	2.0845	2.1039	2.1257	2.1472	2.168	2.1835	2.2078	2.2302	2.2561	2.2727	2.2903	2.2992	2.32	2.3346	2.356	2.3675	2.3769	2.3933	2.4094	2.4204	2.4358	2.4447	2.4544	2.4673	2.4757	2.4791	2.4839	2.4991
MukB K1114E+50 μM AcpP	9	C	1.4892	1.5358	1.5614	1.5977	1.6143	1.6403	1.6638	1.686	1.7142	1.7362	1.7505	1.7728	1.8057	1.8268	1.8414	1.8718	1.8999	1.9318	1.9641	2.0133	2.008	2.0634	2.0833	2.0611	2.0849	2.0959	2.1219	2.1516	2.1747	2.1952	2.2022	2.2236	2.2267	2.25	2.2636	2.2786	2.2951	2.3127	2.3115	2.3291	2.3478	2.3708	2.3808	2.3914	2.381	2.3953	2.4009
MukB W1117E
Content	Well Col	Well Row	Raw Data (360) 1 - 0 min	Raw Data (360) 2 - 0 min 30 s	Raw Data (360) 3 - 1 min	Raw Data (360) 4 - 1 min 30 s	Raw Data (360) 5 - 2 min	Raw Data (360) 6 - 2 min 30 s	Raw Data (360) 7 - 3 min	Raw Data (360) 8 - 3 min 30 s	Raw Data (360) 9 - 4 min	Raw Data (360) 10 - 4 min 30 s	Raw Data (360) 11 - 5 min	Raw Data (360) 12 - 5 min 30 s	Raw Data (360) 13 - 6 min	Raw Data (360) 14 - 6 min 30 s	Raw Data (360) 15 - 7 min	Raw Data (360) 16 - 7 min 30 s	Raw Data (360) 17 - 8 min	Raw Data (360) 18 - 8 min 30 s	Raw Data (360) 19 - 9 min	Raw Data (360) 20 - 9 min 30 s	Raw Data (360) 21 - 10 min	Raw Data (360) 22 - 10 min 30 s	Raw Data (360) 23 - 11 min	Raw Data (360) 24 - 11 min 30 s	Raw Data (360) 25 - 12 min	Raw Data (360) 26 - 12 min 30 s	Raw Data (360) 27 - 13 min	Raw Data (360) 28 - 13 min 30 s	Raw Data (360) 29 - 14 min	Raw Data (360) 30 - 14 min 30 s	Raw Data (360) 31 - 15 min	Raw Data (360) 32 - 15 min 30 s	Raw Data (360) 33 - 16 min	Raw Data (360) 34 - 16 min 30 s	Raw Data (360) 35 - 17 min	Raw Data (360) 36 - 17 min 30 s	Raw Data (360) 37 - 18 min	Raw Data (360) 38 - 18 min 30 s	Raw Data (360) 39 - 19 min	Raw Data (360) 40 - 19 min 30 s	Raw Data (360) 41 - 20 min	Raw Data (360) 42 - 20 min 30 s	Raw Data (360) 43 - 21 min	Raw Data (360) 44 - 21 min 30 s	Raw Data (360) 45 - 22 min	Raw Data (360) 46 - 22 min 30 s	Raw Data (360) 47 - 23 min
			0	0.5	1	1.5	2	2.5	3	3.5	4	4.5	5	5.5	6	6.5	7	7.5	8	8.5	9	9.5	10	10.5	11	11.5	12	12.5	13	13.5	14	14.5	15	15.5	16	16.5	17	17.5	18	18.5	19	19.5	20	20.5	21	21.5	22	22.5	23
Buffer only control	1	A	1.4913	1.4571	1.4613	1.4604	1.4587	1.4471	1.4458	1.447	1.4461	1.4476	1.4401	1.4525	1.4418	1.4428	1.4408	1.4367	1.4373	1.4381	1.4435	1.4367	1.4391	1.441	1.4307	1.4381	1.4383	1.4343	1.4394	1.4372	1.4372	1.439	1.4341	1.4354	1.4256	1.4304	1.4342	1.431	1.4305	1.4259	1.4331	1.4265	1.4281	1.4282	1.4257	1.425	1.4285	1.423	1.428
Buffer only control	1	B	1.3884	1.3782	1.3784	1.3817	1.3771	1.3744	1.3669	1.36	1.3683	1.3599	1.3552	1.3636	1.3561	1.3607	1.3542	1.3532	1.3493	1.3492	1.3496	1.3539	1.343	1.3481	1.337	1.343	1.3365	1.3389	1.344	1.3395	1.3376	1.3356	1.3369	1.3359	1.3315	1.3283	1.3304	1.3245	1.3295	1.3251	1.3286	1.3265	1.3292	1.3271	1.3237	1.3274	1.323	1.3172	1.3201
Buffer only control	1	C	1.3019	1.2929	1.2972	1.2978	1.2959	1.2893	1.2897	1.2796	1.2888	1.285	1.2787	1.2872	1.2776	1.2833	1.2832	1.2799	1.2715	1.2772	1.2707	1.2732	1.2721	1.272	1.2663	1.2697	1.2671	1.2636	1.2635	1.2663	1.2675	1.2633	1.2618	1.2574	1.2499	1.2561	1.2556	1.2501	1.2524	1.2512	1.2539	1.2504	1.2504	1.2498	1.2497	1.2533	1.2506	1.2458	1.2478
MukB W1117E	2	A	1.5732	1.5689	1.5619	1.567	1.5767	1.571	1.5826	1.584	1.5914	1.5928	1.5972	1.6042	1.6046	1.6104	1.6175	1.6217	1.6252	1.6271	1.633	1.6425	1.6456	1.6564	1.6483	1.6582	1.6639	1.6708	1.6747	1.6821	1.6882	1.6871	1.6958	1.7049	1.6988	1.7021	1.7075	1.7172	1.7202	1.7243	1.7382	1.7307	1.7423	1.7387	1.7488	1.7502	1.7612	1.7623	1.7616
MukB W1117E	2	B	1.4249	1.4262	1.4291	1.4394	1.4415	1.4345	1.4404	1.4432	1.4416	1.4395	1.4373	1.4517	1.4424	1.4495	1.454	1.4583	1.4531	1.4615	1.4628	1.471	1.4713	1.4767	1.4727	1.4771	1.4825	1.488	1.491	1.4933	1.4988	1.4992	1.5052	1.5129	1.5161	1.5138	1.513	1.5124	1.5186	1.5214	1.5343	1.5282	1.5372	1.5387	1.5396	1.5506	1.5524	1.5591	1.5622
MukB W1117E	2	C	1.3484	1.3574	1.3671	1.3643	1.3717	1.372	1.379	1.3731	1.3836	1.3853	1.3877	1.4016	1.4054	1.4158	1.4153	1.4193	1.4173	1.4273	1.4282	1.4365	1.4471	1.4505	1.4454	1.4615	1.4618	1.4687	1.4807	1.4862	1.4899	1.4958	1.5044	1.5095	1.509	1.5126	1.5169	1.5265	1.5244	1.5313	1.547	1.5435	1.551	1.5587	1.5632	1.5776	1.5764	1.5719	1.5811
MukB W1117E+0.25 μM AcpP	3	A	1.4499	1.4678	1.4642	1.4712	1.4796	1.48	1.4892	1.5	1.5061	1.5179	1.5268	1.544	1.5463	1.5613	1.5737	1.5844	1.5865	1.6034	1.6094	1.6225	1.6319	1.6443	1.6518	1.665	1.6669	1.6817	1.6947	1.7082	1.7165	1.7258	1.7372	1.7531	1.7589	1.7713	1.7773	1.7869	1.8024	1.8106	1.8235	1.8354	1.8482	1.8568	1.8706	1.8818	1.891	1.8968	1.9103
MukB W1117E+0.25 μM AcpP	3	B	1.3172	1.3149	1.3157	1.333	1.3416	1.3493	1.3581	1.3633	1.3779	1.3897	1.4006	1.4191	1.4199	1.4317	1.4485	1.4589	1.4676	1.4794	1.4921	1.5069	1.5146	1.5344	1.5381	1.5527	1.5651	1.5718	1.5877	1.6022	1.6127	1.6282	1.6402	1.6516	1.6572	1.6681	1.6832	1.699	1.7044	1.7155	1.7319	1.7434	1.7551	1.7598	1.7721	1.789	1.8011	1.813	1.8167
MukB W1117E+0.25 μM AcpP	3	C	1.3425	1.3482	1.3655	1.3634	1.3806	1.3855	1.3954	1.3993	1.4065	1.4131	1.423	1.4342	1.444	1.4529	1.4687	1.4761	1.4791	1.4957	1.5074	1.5204	1.5261	1.5456	1.5511	1.5646	1.5698	1.5879	1.6062	1.6186	1.6322	1.6419	1.6491	1.6664	1.6667	1.6749	1.6863	1.6997	1.7171	1.7203	1.7432	1.752	1.7649	1.7806	1.7864	1.7942	1.8163	1.8189	1.8307
MukB W1117E+0.5 μM AcpP	4	A	1.4772	1.4963	1.5069	1.5337	1.5492	1.5592	1.5787	1.591	1.6102	1.6281	1.6426	1.6653	1.6717	1.6995	1.7166	1.7386	1.7494	1.7701	1.7867	1.8075	1.8231	1.8457	1.8584	1.8763	1.8932	1.9103	1.9259	1.951	1.9636	1.9817	2.0007	2.0132	2.0271	2.0491	2.0664	2.0824	2.0993	2.1147	2.1374	2.1557	2.1733	2.1873	2.2016	2.2223	2.2418	2.256	2.2754
MukB W1117E+0.5 μM AcpP	4	B	1.4061	1.4259	1.4334	1.4546	1.4625	1.4738	1.4832	1.4983	1.513	1.5232	1.5279	1.5567	1.5624	1.5801	1.5962	1.6038	1.6172	1.6288	1.6501	1.6564	1.674	1.691	1.7011	1.7246	1.7357	1.7393	1.7591	1.7797	1.7899	1.7998	1.8191	1.8316	1.8398	1.854	1.8752	1.8862	1.8974	1.9079	1.932	1.9404	1.9562	1.9638	1.9769	1.9923	2.0114	2.0224	2.0318
MukB W1117E+0.5 μM AcpP	4	C	1.3327	1.3532	1.3765	1.3965	1.4006	1.4218	1.4403	1.4404	1.4767	1.4835	1.4914	1.5197	1.5299	1.5515	1.5601	1.5737	1.5921	1.6106	1.6319	1.6498	1.6602	1.6779	1.6806	1.7101	1.728	1.7428	1.7583	1.7728	1.7963	1.8014	1.8215	1.8386	1.8531	1.8689	1.8881	1.9036	1.9207	1.9337	1.945	1.9667	1.9718	1.9958	2.0125	2.0195	2.0389	2.0437	2.0578
MukB W1117E+1 μM AcpP	5	A	1.4796	1.4899	1.5165	1.5279	1.5422	1.5519	1.5689	1.5823	1.598	1.6123	1.6244	1.6577	1.6614	1.6841	1.6972	1.713	1.7246	1.7482	1.7675	1.7815	1.7985	1.8208	1.8331	1.8512	1.8697	1.8837	1.9036	1.9267	1.9432	1.9621	1.9743	1.997	2.0103	2.0304	2.0439	2.0683	2.0799	2.0927	2.1238	2.1372	2.1544	2.1739	2.1845	2.2037	2.2241	2.2388	2.2559
MukB W1117E+1 μM AcpP	5	B	1.2959	1.3327	1.3393	1.3531	1.3702	1.3807	1.3943	1.4045	1.4285	1.4401	1.458	1.4854	1.4918	1.5201	1.5426	1.554	1.5736	1.5913	1.6119	1.6353	1.6491	1.6724	1.6873	1.7181	1.7319	1.7451	1.7703	1.7954	1.8091	1.8343	1.8458	1.8673	1.8818	1.9079	1.922	1.9352	1.9601	1.9734	1.9976	2.0107	2.0292	2.0431	2.0594	2.0764	2.0931	2.105	2.1269
MukB W1117E+1 μM AcpP	5	C	1.3411	1.3608	1.3798	1.3995	1.4108	1.4266	1.4408	1.4476	1.4703	1.4872	1.5025	1.526	1.5332	1.5539	1.5762	1.589	1.6071	1.629	1.6586	1.671	1.6829	1.7154	1.7191	1.7492	1.7622	1.7766	1.7935	1.8173	1.8392	1.8483	1.8733	1.8897	1.903	1.9255	1.9408	1.9572	1.9788	1.9897	2.0151	2.0309	2.043	2.0573	2.081	2.0899	2.1059	2.132	2.1362
MukB W1117E+5 μM AcpP	6	A	1.5057	1.5165	1.5412	1.5583	1.5863	1.6016	1.6216	1.6388	1.6703	1.6925	1.7116	1.7449	1.7632	1.7895	1.8174	1.8389	1.8583	1.8862	1.9082	1.9399	1.957	1.9896	2.0031	2.0265	2.051	2.0737	2.0927	2.1255	2.1419	2.1661	2.1885	2.2127	2.2267	2.2443	2.2603	2.2869	2.3063	2.3202	2.3493	2.3594	2.3835	2.3967	2.4145	2.4338	2.4528	2.4645	2.4833
MukB W1117E+5 μM AcpP	6	B	1.4065	1.4381	1.4544	1.4777	1.5005	1.5239	1.547	1.5628	1.5827	1.601	1.631	1.6634	1.6816	1.6937	1.7286	1.7465	1.7736	1.7927	1.8184	1.8478	1.8642	1.8855	1.9053	1.926	1.9454	1.9619	1.9871	2.0186	2.033	2.0574	2.076	2.0967	2.116	2.1279	2.15	2.1703	2.187	2.2011	2.2288	2.2348	2.2584	2.2783	2.2945	2.3096	2.3228	2.3354	2.3503
MukB W1117E+5 μM AcpP	6	C	1.3033	1.3265	1.3498	1.3692	1.3871	1.4113	1.4322	1.447	1.4806	1.5043	1.522	1.558	1.5684	1.5999	1.6253	1.6497	1.6802	1.6987	1.7316	1.7544	1.7819	1.8071	1.8249	1.8575	1.8811	1.9024	1.926	1.9582	1.9808	2.0076	2.0336	2.0447	2.077	2.0986	2.1184	2.1389	2.1564	2.1783	2.2036	2.22	2.2444	2.2577	2.2845	2.2988	2.3172	2.3321	2.3544
MukB W1117E+10 μM AcpP	7	A	1.3695	1.386	1.4057	1.4153	1.4328	1.4371	1.458	1.4714	1.4902	1.5103	1.528	1.5536	1.5601	1.5878	1.6104	1.6293	1.6457	1.6699	1.6906	1.7142	1.7315	1.7518	1.7728	1.7904	1.8081	1.8256	1.851	1.8819	1.8916	1.9104	1.9296	1.9415	1.9632	1.9892	2.0019	2.0209	2.0407	2.0503	2.0846	2.1022	2.1196	2.137	2.1467	2.1698	2.1864	2.2043	2.2159
MukB W1117E+10 μM AcpP	7	B	1.3867	1.4222	1.425	1.4606	1.4723	1.5031	1.5264	1.5427	1.5731	1.5958	1.6262	1.6515	1.6742	1.705	1.7353	1.7595	1.787	1.8155	1.8394	1.8696	1.8956	1.9213	1.9442	1.9679	2.0019	2.0197	2.0492	2.0739	2.0928	2.1121	2.1321	2.1584	2.1723	2.1937	2.2206	2.2424	2.2587	2.2783	2.3048	2.3209	2.3342	2.3555	2.3706	2.3814	2.3964	2.4172	2.4218
MukB W1117E+10 μM AcpP	7	C	1.2888	1.3024	1.3241	1.3498	1.3687	1.3857	1.4074	1.4253	1.4526	1.4736	1.4966	1.5269	1.5395	1.5717	1.598	1.6186	1.6431	1.6686	1.6959	1.7261	1.7453	1.7738	1.7962	1.8273	1.8544	1.8681	1.8925	1.9199	1.9361	1.9636	1.9876	2.0095	2.019	2.0451	2.0666	2.0863	2.1134	2.1339	2.1584	2.171	2.1887	2.2125	2.2257	2.2544	2.2631	2.2731	2.2899
MukB W1117E+25 μM AcpP	8	A	1.3938	1.4	1.4215	1.4393	1.4869	1.4787	1.4802	1.4986	1.5213	1.5425	1.5565	1.5933	1.6095	1.6332	1.6591	1.6844	1.7119	1.7463	1.7678	1.7973	1.8233	1.8544	1.8734	1.9067	1.9331	1.9604	1.9929	2.0219	2.0489	2.0815	2.1025	2.1365	2.1545	2.1818	2.2091	2.2359	2.2613	2.2812	2.3124	2.332	2.3529	2.3731	2.3908	2.4146	2.4372	2.4443	2.4601
MukB W1117E+25 μM AcpP	8	B	1.3233	1.3373	1.3601	1.3806	1.4075	1.4283	1.4443	1.4655	1.4909	1.5116	1.5331	1.5661	1.5908	1.6128	1.6385	1.6722	1.687	1.7173	1.7429	1.767	1.7873	1.818	1.8341	1.8601	1.8808	1.9045	1.9326	1.9553	1.9784	1.9973	2.0209	2.0423	2.0596	2.0812	2.1023	2.1227	2.1467	2.161	2.188	2.2007	2.2182	2.2351	2.2504	2.2631	2.295	2.3016	2.3194
MukB W1117E+25 μM AcpP	8	C	1.3044	1.3329	1.3751	1.4107	1.4368	1.4551	1.4935	1.5146	1.5533	1.5787	1.6086	1.6606	1.6629	1.6909	1.7255	1.7553	1.7845	1.8173	1.8527	1.8796	1.8932	1.9293	1.9431	1.9714	2.0018	2.0257	2.0489	2.0775	2.0975	2.1215	2.1442	2.1664	2.1822	2.2063	2.2235	2.2417	2.2634	2.2794	2.3078	2.3154	2.3321	2.3449	2.3617	2.3736	2.3892	2.3982	2.4086
MukB W1117E+50 μM AcpP	9	A	1.4432	1.4864	1.5093	1.5253	1.541	1.5635	1.5824	1.6059	1.6277	1.6458	1.6641	1.6957	1.7076	1.7318	1.755	1.789	1.8021	1.8283	1.8551	1.8776	1.8957	1.9276	1.9486	1.9736	1.997	2.0223	2.0401	2.0707	2.087	2.1171	2.1366	2.161	2.1766	2.1912	2.2154	2.2337	2.2623	2.2759	2.304	2.3184	2.339	2.3586	2.3822	2.396	2.4227	2.4261	2.4477
MukB W1117E+50 μM AcpP	9	B	1.3019	1.3087	1.3259	1.343	1.3611	1.3763	1.3927	1.4095	1.4322	1.4551	1.4767	1.5017	1.5155	1.546	1.5642	1.5865	1.6101	1.6378	1.6633	1.6961	1.7182	1.7398	1.7599	1.7952	1.8183	1.8443	1.8688	1.8974	1.9254	1.949	1.9735	2.0003	2.0132	2.0391	2.0744	2.0921	2.1145	2.1339	2.1621	2.1757	2.2022	2.2194	2.2352	2.2557	2.2782	2.2985	2.3148
MukB W1117E+50 μM AcpP	9	C	1.307	1.3369	1.3533	1.3712	1.3894	1.404	1.4294	1.4399	1.4609	1.4782	1.4958	1.5226	1.5383	1.5639	1.5959	1.6086	1.6292	1.6568	1.6763	1.7068	1.731	1.7533	1.7728	1.7942	1.8175	1.839	1.862	1.8866	1.9063	1.9271	1.9436	1.9703	1.994	2.016	2.0358	2.0474	2.0645	2.0777	2.101	2.1149	2.1261	2.1463	2.1656	2.185	2.203	2.2158	2.2327
MukB KK
Content	Well Col	Well Row	Raw Data (360) 1 - 0 min	Raw Data (360) 2 - 0 min 30 s	Raw Data (360) 3 - 1 min	Raw Data (360) 4 - 1 min 30 s	Raw Data (360) 5 - 2 min	Raw Data (360) 6 - 2 min 30 s	Raw Data (360) 7 - 3 min	Raw Data (360) 8 - 3 min 30 s	Raw Data (360) 9 - 4 min	Raw Data (360) 10 - 4 min 30 s	Raw Data (360) 11 - 5 min	Raw Data (360) 12 - 5 min 30 s	Raw Data (360) 13 - 6 min	Raw Data (360) 14 - 6 min 30 s	Raw Data (360) 15 - 7 min	Raw Data (360) 16 - 7 min 30 s	Raw Data (360) 17 - 8 min	Raw Data (360) 18 - 8 min 30 s	Raw Data (360) 19 - 9 min	Raw Data (360) 20 - 9 min 30 s	Raw Data (360) 21 - 10 min	Raw Data (360) 22 - 10 min 30 s	Raw Data (360) 23 - 11 min	Raw Data (360) 24 - 11 min 30 s	Raw Data (360) 25 - 12 min	Raw Data (360) 26 - 12 min 30 s	Raw Data (360) 27 - 13 min	Raw Data (360) 28 - 13 min 30 s	Raw Data (360) 29 - 14 min	Raw Data (360) 30 - 14 min 30 s	Raw Data (360) 31 - 15 min	Raw Data (360) 32 - 15 min 30 s	Raw Data (360) 33 - 16 min	Raw Data (360) 34 - 16 min 30 s	Raw Data (360) 35 - 17 min	Raw Data (360) 36 - 17 min 30 s	Raw Data (360) 37 - 18 min	Raw Data (360) 38 - 18 min 30 s	Raw Data (360) 39 - 19 min	Raw Data (360) 40 - 19 min 30 s	Raw Data (360) 41 - 20 min	Raw Data (360) 42 - 20 min 30 s	Raw Data (360) 43 - 21 min	Raw Data (360) 44 - 21 min 30 s	Raw Data (360) 45 - 22 min	Raw Data (360) 46 - 22 min 30 s	Raw Data (360) 47 - 23 min
			0	0.5	1	1.5	2	2.5	3	3.5	4	4.5	5	5.5	6	6.5	7	7.5	8	8.5	9	9.5	10	10.5	11	11.5	12	12.5	13	13.5	14	14.5	15	15.5	16	16.5	17	17.5	18	18.5	19	19.5	20	20.5	21	21.5	22	22.5	23
Buffer only control	1	A	1.5132	1.4781	1.4698	1.4665	1.4661	1.4746	1.4625	1.4626	1.4731	1.4567	1.4637	1.4631	1.4561	1.4595	1.4602	1.4483	1.4538	1.4528	1.4448	1.4545	1.443	1.4594	1.4545	1.4449	1.4465	1.4415	1.445	1.4542	1.4447	1.4423	1.4443	1.4482	1.4435	1.441	1.4412	1.4428	1.438	1.44	1.4418	1.4372	1.4462	1.4403	1.4324	1.4391	1.4399	1.4319	1.4326
Buffer only control	1	B	1.3816	1.3754	1.3607	1.3563	1.361	1.3634	1.3575	1.3512	1.3536	1.3498	1.3431	1.3495	1.346	1.3474	1.3509	1.3479	1.3452	1.3433	1.3398	1.3419	1.3297	1.3329	1.3424	1.3335	1.3328	1.3259	1.3294	1.3352	1.3286	1.3211	1.3351	1.3279	1.3239	1.3193	1.3174	1.3197	1.3218	1.318	1.3213	1.3132	1.3212	1.3196	1.3115	1.3166	1.3204	1.3117	1.3095
Buffer only control	1	C	1.3074	1.2981	1.2861	1.2849	1.2847	1.2875	1.2843	1.2827	1.2812	1.2687	1.2724	1.2777	1.267	1.2694	1.2719	1.2644	1.2725	1.2637	1.2629	1.2644	1.2558	1.2606	1.2661	1.2557	1.2565	1.2543	1.25	1.2609	1.2488	1.2486	1.2489	1.248	1.2467	1.2444	1.2445	1.2463	1.2461	1.2459	1.243	1.2476	1.2448	1.2445	1.239	1.2432	1.2471	1.2413	1.2374
MukB KK	2	A	1.5732	1.558	1.5558	1.5636	1.5718	1.5836	1.5846	1.5878	1.595	1.6009	1.6123	1.6216	1.629	1.6386	1.6465	1.6471	1.6545	1.6574	1.6644	1.6747	1.6727	1.6896	1.6987	1.6979	1.7075	1.7109	1.725	1.7306	1.7368	1.7416	1.7522	1.7546	1.765	1.7649	1.7741	1.7799	1.7888	1.7959	1.8084	1.8147	1.821	1.8304	1.8332	1.8374	1.8504	1.8524	1.8585
MukB KK	2	B	1.4148	1.4172	1.4133	1.4095	1.4136	1.4325	1.4349	1.4361	1.44	1.4505	1.4501	1.4588	1.4628	1.4667	1.4822	1.4884	1.4952	1.4998	1.515	1.5038	1.5086	1.5183	1.5359	1.5439	1.5441	1.5496	1.5538	1.5654	1.5586	1.568	1.5793	1.5839	1.5853	1.5881	1.5936	1.6009	1.6051	1.6131	1.615	1.623	1.6329	1.6321	1.631	1.6415	1.6532	1.6529	1.6554
MukB KK	2	C	1.3723	1.3806	1.3727	1.3801	1.3912	1.3997	1.389	1.3954	1.4277	1.4215	1.4293	1.4337	1.4419	1.4492	1.4789	1.4606	1.4774	1.5047	1.501	1.4966	1.5042	1.5043	1.5399	1.5469	1.539	1.5345	1.5555	1.5667	1.5609	1.5774	1.5903	1.6016	1.5963	1.5985	1.6088	1.614	1.6312	1.6247	1.6385	1.6484	1.6552	1.6573	1.6575	1.6713	1.6924	1.6911	1.6937
MukB KK+0.25 μM AcpP	3	A	1.4514	1.4443	1.4323	1.4387	1.4484	1.4504	1.4499	1.4589	1.4621	1.4691	1.4702	1.479	1.4791	1.4824	1.4958	1.4935	1.5035	1.5046	1.5077	1.5185	1.5138	1.5263	1.5322	1.5402	1.5447	1.5464	1.5574	1.5598	1.5581	1.5709	1.5798	1.5842	1.5889	1.5901	1.5951	1.6084	1.606	1.6161	1.62	1.6241	1.6368	1.6399	1.6388	1.6425	1.6608	1.6548	1.6524
MukB KK+0.25 μM AcpP	3	B	1.4149	1.4052	1.3949	1.3975	1.4088	1.4175	1.4225	1.4297	1.4337	1.4474	1.4404	1.4546	1.469	1.4797	1.4916	1.4991	1.5109	1.5075	1.5178	1.5264	1.5264	1.5402	1.5472	1.5614	1.5638	1.5534	1.5678	1.5834	1.5804	1.5857	1.5984	1.6055	1.6142	1.6133	1.6276	1.6353	1.6399	1.6487	1.6567	1.6589	1.6749	1.6799	1.6811	1.6944	1.7049	1.6977	1.6995
MukB KK+0.25 μM AcpP	3	C	1.2818	1.2816	1.2749	1.2704	1.2766	1.287	1.29	1.2953	1.2944	1.2952	1.3003	1.3097	1.31	1.3155	1.3244	1.3211	1.3243	1.3373	1.3433	1.3425	1.3409	1.3509	1.365	1.3693	1.3696	1.3733	1.3776	1.3883	1.3838	1.393	1.4014	1.402	1.4048	1.4076	1.413	1.4198	1.4236	1.4328	1.4396	1.438	1.449	1.4563	1.4507	1.4572	1.4695	1.4636	1.4663
MukB KK+0.5 μM AcpP	4	A	1.4523	1.4265	1.4261	1.4353	1.4381	1.4465	1.4485	1.4538	1.4616	1.467	1.4708	1.4823	1.4884	1.4947	1.5122	1.4992	1.5088	1.5144	1.5165	1.533	1.5289	1.5497	1.5542	1.554	1.5661	1.5682	1.5851	1.5861	1.5832	1.5906	1.6026	1.6096	1.616	1.6259	1.6285	1.6407	1.6485	1.6475	1.6613	1.672	1.6823	1.6889	1.6843	1.6922	1.716	1.7109	1.7073
MukB KK+0.5 μM AcpP	4	B	1.3299	1.3415	1.3298	1.3298	1.3382	1.3417	1.341	1.3449	1.3446	1.3487	1.3468	1.3531	1.3501	1.358	1.3689	1.361	1.3718	1.3729	1.3717	1.3759	1.3716	1.3803	1.3947	1.3946	1.3962	1.3933	1.3965	1.4094	1.4125	1.4092	1.4122	1.4231	1.4182	1.4226	1.4297	1.4326	1.4397	1.4337	1.4445	1.4509	1.4534	1.4525	1.4508	1.4639	1.4731	1.4639	1.4658
MukB KK+0.5 μM AcpP	4	C	1.2887	1.3015	1.2973	1.3122	1.3176	1.3352	1.3358	1.3458	1.3556	1.3516	1.3679	1.3754	1.3891	1.3942	1.4122	1.407	1.4269	1.4297	1.4325	1.4429	1.4452	1.4579	1.4793	1.4792	1.4884	1.4954	1.5081	1.5204	1.5173	1.5259	1.5348	1.5396	1.5424	1.5555	1.559	1.5616	1.5711	1.5793	1.5808	1.5807	1.5901	1.5981	1.5962	1.6039	1.6205	1.6221	1.6225
MukB KK+1 μM AcpP	5	A	1.4207	1.4227	1.416	1.4217	1.427	1.4298	1.4384	1.4333	1.44	1.4473	1.4462	1.4509	1.4576	1.4592	1.4683	1.4643	1.469	1.4742	1.482	1.4859	1.485	1.4961	1.5059	1.5085	1.507	1.5121	1.5128	1.5321	1.5209	1.5292	1.5433	1.5462	1.5506	1.5551	1.5616	1.5654	1.5742	1.5809	1.5824	1.5884	1.5957	1.5949	1.5981	1.608	1.621	1.6167	1.621
MukB KK+1 μM AcpP	5	B	1.2563	1.2747	1.2692	1.2792	1.2961	1.3057	1.3096	1.3075	1.3166	1.3183	1.3305	1.3394	1.3458	1.3554	1.3722	1.3727	1.3791	1.3754	1.3843	1.3975	1.4013	1.4135	1.4219	1.4294	1.4256	1.4333	1.4407	1.4531	1.4553	1.458	1.4681	1.4803	1.4887	1.4902	1.4977	1.5127	1.5116	1.5128	1.5321	1.5321	1.5372	1.5369	1.5286	1.5327	1.5469	1.5466	1.5461
MukB KK+1 μM AcpP	5	C	1.292	1.2837	1.2678	1.2721	1.2827	1.2947	1.2928	1.3015	1.3065	1.3058	1.3156	1.3248	1.3273	1.3396	1.355	1.3497	1.3648	1.373	1.3796	1.3799	1.3784	1.3943	1.4129	1.4136	1.4191	1.4255	1.4344	1.4458	1.4482	1.4543	1.4579	1.4705	1.4728	1.4823	1.4804	1.4898	1.4962	1.5047	1.5091	1.5259	1.5247	1.5344	1.5368	1.5407	1.5565	1.5582	1.5594
MukB KK+5 μM AcpP	6	A	1.4637	1.447	1.452	1.4592	1.4802	1.487	1.4928	1.506	1.5106	1.5066	1.5229	1.5438	1.5492	1.5581	1.571	1.5734	1.5856	1.5953	1.5911	1.6138	1.6125	1.6348	1.6486	1.641	1.6587	1.6653	1.6743	1.694	1.6927	1.7031	1.7217	1.727	1.7418	1.7496	1.7594	1.7706	1.7897	1.7824	1.7903	1.8012	1.8105	1.8125	1.8217	1.8367	1.8449	1.8475	1.8526
MukB KK+5 μM AcpP	6	B	1.3095	1.3103	1.3056	1.3123	1.3122	1.3228	1.3384	1.3325	1.343	1.3414	1.3468	1.3497	1.359	1.3637	1.3757	1.3801	1.3893	1.3984	1.4002	1.4014	1.4049	1.4249	1.4385	1.4399	1.4395	1.4525	1.4585	1.4701	1.4633	1.4928	1.4899	1.4918	1.5026	1.5054	1.5136	1.5237	1.5272	1.5384	1.5511	1.55	1.5616	1.5574	1.5674	1.5764	1.5928	1.5845	1.5901
MukB KK+5 μM AcpP	6	C	1.3091	1.3089	1.2951	1.3057	1.3146	1.3285	1.3338	1.3436	1.3606	1.3578	1.3675	1.3806	1.386	1.3926	1.4147	1.4092	1.4305	1.4382	1.4508	1.4569	1.4561	1.4855	1.4957	1.4996	1.51	1.5212	1.5304	1.5453	1.5477	1.5549	1.5699	1.5778	1.5875	1.5985	1.6042	1.6211	1.6243	1.6322	1.6457	1.6474	1.6624	1.6686	1.6793	1.6851	1.6971	1.6962	1.7078
MukB KK+10 μM AcpP	7	A	1.4017	1.4145	1.415	1.4301	1.4262	1.4311	1.4273	1.4387	1.448	1.4489	1.4595	1.4701	1.485	1.4868	1.4894	1.4902	1.4989	1.5056	1.5079	1.5214	1.5148	1.5329	1.5432	1.5453	1.5555	1.5591	1.5697	1.5924	1.5813	1.5922	1.6044	1.6133	1.623	1.6363	1.652	1.649	1.649	1.6543	1.6626	1.676	1.6882	1.69	1.6935	1.7075	1.7208	1.7251	1.7328
MukB KK+10 μM AcpP	7	B	1.3083	1.3049	1.2989	1.3066	1.3206	1.3361	1.3392	1.3514	1.3606	1.3612	1.3834	1.3897	1.3985	1.4157	1.4321	1.4351	1.443	1.4568	1.4662	1.477	1.4829	1.5026	1.5183	1.5272	1.536	1.5435	1.5649	1.5758	1.58	1.59	1.6006	1.6176	1.6274	1.6323	1.6413	1.6516	1.6685	1.6751	1.6793	1.6937	1.7054	1.7119	1.7167	1.727	1.7441	1.7517	1.7591
MukB KK+10 μM AcpP	7	C	1.3065	1.3002	1.2956	1.3002	1.3165	1.3212	1.3262	1.3319	1.3366	1.3428	1.3487	1.3664	1.3679	1.3732	1.3839	1.3889	1.4018	1.4017	1.4184	1.4239	1.4217	1.4353	1.4509	1.4586	1.4599	1.468	1.4772	1.496	1.4986	1.5001	1.5106	1.524	1.5246	1.5334	1.5409	1.5541	1.5624	1.5826	1.5944	1.5982	1.6141	1.6313	1.6351	1.6364	1.6431	1.643	1.6457
MukB KK+25 μM AcpP	8	A	1.48	1.4908	1.4936	1.5057	1.5225	1.533	1.5516	1.5678	1.5749	1.5923	1.6031	1.6234	1.6438	1.6555	1.6758	1.6817	1.6876	1.7086	1.7105	1.7371	1.7372	1.763	1.7758	1.7869	1.798	1.8111	1.8265	1.8483	1.8483	1.8708	1.879	1.8897	1.9133	1.9229	1.9359	1.9407	1.9563	1.9689	1.9871	1.9923	2.0109	2.0193	2.0307	2.0378	2.06	2.0577	2.069
MukB KK+25 μM AcpP	8	B	1.335	1.3285	1.3256	1.3437	1.3572	1.3652	1.3724	1.3799	1.3964	1.4009	1.4144	1.4294	1.4441	1.4584	1.4729	1.4828	1.4922	1.5101	1.5138	1.534	1.5345	1.558	1.5772	1.5856	1.5919	1.6087	1.6176	1.6375	1.6404	1.6496	1.6667	1.6771	1.6897	1.6971	1.7135	1.7198	1.7306	1.7461	1.7627	1.7651	1.7775	1.7856	1.8015	1.8117	1.8252	1.8292	1.8366
MukB KK+25 μM AcpP	8	C	1.2747	1.2781	1.2775	1.2954	1.3082	1.3281	1.3344	1.3517	1.3668	1.369	1.3835	1.4078	1.4172	1.4342	1.4474	1.464	1.4808	1.4956	1.5101	1.5215	1.5336	1.5548	1.5801	1.5863	1.6063	1.6197	1.6333	1.6549	1.6655	1.6735	1.6924	1.7131	1.7204	1.7309	1.7495	1.7707	1.7857	1.7942	1.8137	1.8307	1.847	1.8559	1.8643	1.8759	1.8913	1.9019	1.9076
MukB KK+50 μM AcpP	9	A	1.4685	1.5136	1.4953	1.5341	1.5491	1.5667	1.5697	1.602	1.6137	1.621	1.6352	1.6677	1.6999	1.7091	1.7316	1.7273	1.7477	1.7552	1.7698	1.7975	1.8102	1.8496	1.8489	1.8584	1.8908	1.911	1.9242	1.9488	1.9621	1.9591	1.984	2.0128	2.0211	2.0369	2.0414	2.0569	2.0771	2.0805	2.0954	2.1158	2.1424	2.1492	2.16	2.1678	2.1886	2.2013	2.2084
MukB KK+50 μM AcpP	9	B	1.2994	1.3027	1.3099	1.3165	1.3381	1.3622	1.3737	1.3907	1.4062	1.4181	1.4432	1.458	1.4766	1.4922	1.5123	1.5332	1.5542	1.5742	1.5856	1.6072	1.6144	1.6427	1.6644	1.6874	1.7049	1.7179	1.74	1.764	1.775	1.7924	1.8214	1.8348	1.8821	1.8998	1.8878	1.902	1.9836	1.9991	1.9622	2.0084	2.0329	2.0399	2.0116	2.081	2.1036	2.0773	2.0724
MukB KK+50 μM AcpP	9	C	1.3158	1.3324	1.3368	1.3505	1.3764	1.4041	1.4145	1.4362	1.4594	1.4704	1.4953	1.5246	1.5316	1.5587	1.5739	1.59	1.6155	1.6374	1.6549	1.6787	1.688	1.722	1.7365	1.7554	1.7705	1.7864	1.8074	1.8346	1.844	1.8647	1.8882	1.9086	1.9184	1.9404	1.9585	1.976	1.9846	2.0047	2.0194	2.0369	2.0587	2.073	2.0787	2.0953	2.1227	2.1219	2.1429
MukB KRK
Content	Well Col	Well Row	Raw Data (360) 1 - 0 min	Raw Data (360) 2 - 0 min 30 s	Raw Data (360) 3 - 1 min	Raw Data (360) 4 - 1 min 30 s	Raw Data (360) 5 - 2 min	Raw Data (360) 6 - 2 min 30 s	Raw Data (360) 7 - 3 min	Raw Data (360) 8 - 3 min 30 s	Raw Data (360) 9 - 4 min	Raw Data (360) 10 - 4 min 30 s	Raw Data (360) 11 - 5 min	Raw Data (360) 12 - 5 min 30 s	Raw Data (360) 13 - 6 min	Raw Data (360) 14 - 6 min 30 s	Raw Data (360) 15 - 7 min	Raw Data (360) 16 - 7 min 30 s	Raw Data (360) 17 - 8 min	Raw Data (360) 18 - 8 min 30 s	Raw Data (360) 19 - 9 min	Raw Data (360) 20 - 9 min 30 s	Raw Data (360) 21 - 10 min	Raw Data (360) 22 - 10 min 30 s	Raw Data (360) 23 - 11 min	Raw Data (360) 24 - 11 min 30 s	Raw Data (360) 25 - 12 min	Raw Data (360) 26 - 12 min 30 s	Raw Data (360) 27 - 13 min	Raw Data (360) 28 - 13 min 30 s	Raw Data (360) 29 - 14 min	Raw Data (360) 30 - 14 min 30 s	Raw Data (360) 31 - 15 min	Raw Data (360) 32 - 15 min 30 s	Raw Data (360) 33 - 16 min	Raw Data (360) 34 - 16 min 30 s	Raw Data (360) 35 - 17 min	Raw Data (360) 36 - 17 min 30 s	Raw Data (360) 37 - 18 min	Raw Data (360) 38 - 18 min 30 s	Raw Data (360) 39 - 19 min	Raw Data (360) 40 - 19 min 30 s	Raw Data (360) 41 - 20 min	Raw Data (360) 42 - 20 min 30 s	Raw Data (360) 43 - 21 min	Raw Data (360) 44 - 21 min 30 s	Raw Data (360) 45 - 22 min	Raw Data (360) 46 - 22 min 30 s	Raw Data (360) 47 - 23 min
			0	0.5	1	1.5	2	2.5	3	3.5	4	4.5	5	5.5	6	6.5	7	7.5	8	8.5	9	9.5	10	10.5	11	11.5	12	12.5	13	13.5	14	14.5	15	15.5	16	16.5	17	17.5	18	18.5	19	19.5	20	20.5	21	21.5	22	22.5	23
Buffer only control	1	A	1.6634	1.6472	1.644	1.6418	1.6446	1.6491	1.6443	1.6435	1.6418	1.6413	1.6368	1.6353	1.6363	1.6311	1.6363	1.6298	1.6252	1.6214	1.6238	1.6244	1.6308	1.618	1.6183	1.619	1.6193	1.6163	1.6216	1.6156	1.6165	1.6139	1.6118	1.6102	1.6104	1.6102	1.6109	1.61	1.6082	1.6094	1.6029	1.6041	1.6094	1.6064	1.6014	1.6018	1.5982	1.5978	1.6047
Buffer only control	1	B	1.711	1.6981	1.698	1.7041	1.6946	1.6914	1.6908	1.68	1.6823	1.6794	1.6749	1.6726	1.6637	1.6635	1.66	1.6543	1.6539	1.6429	1.6545	1.648	1.6381	1.6403	1.6326	1.6326	1.6342	1.6275	1.6291	1.6275	1.6227	1.6188	1.6178	1.6204	1.6162	1.6131	1.6205	1.6153	1.6132	1.6142	1.6044	1.6075	1.6045	1.6019	1.6031	1.5971	1.5934	1.5996	1.6033
Buffer only control	1	C	1.5307	1.5582	1.5703	1.58	1.5795	1.5717	1.5732	1.562	1.5569	1.5513	1.5485	1.5447	1.541	1.5356	1.5377	1.5204	1.5176	1.5186	1.5139	1.5027	1.5041	1.5002	1.5063	1.4997	1.4902	1.4902	1.4853	1.4851	1.4889	1.4778	1.4774	1.4783	1.4799	1.4752	1.4751	1.4709	1.4704	1.4705	1.4714	1.4667	1.4705	1.4669	1.4642	1.467	1.4579	1.4638	1.469
MukB KRK	2	A	1.9517	1.8267	1.8368	1.8518	1.858	1.8696	1.8778	1.8794	1.8837	1.8892	1.8972	1.8975	1.9069	1.9069	1.9191	1.9234	1.9237	1.9278	1.9394	1.9437	1.9474	1.9545	1.954	1.9619	1.9675	1.9687	1.9747	1.9834	1.9866	1.9906	1.9947	1.9971	2.005	2.0145	2.0196	2.02	2.0207	2.0311	2.0347	2.0421	2.0444	2.0461	2.0531	2.0546	2.0602	2.0684	2.0781
MukB KRK	2	B	1.662	1.6414	1.6308	1.6321	1.6262	1.6172	1.621	1.6124	1.6172	1.621	1.6198	1.6158	1.611	1.6158	1.6213	1.6134	1.6154	1.6225	1.6222	1.6233	1.622	1.6212	1.6187	1.6258	1.6268	1.6317	1.6308	1.6318	1.6409	1.6389	1.6329	1.6445	1.6453	1.6454	1.6504	1.6509	1.6536	1.659	1.6579	1.6619	1.6678	1.6648	1.6693	1.6748	1.6768	1.6813	1.6931
MukB KRK	2	C	1.5424	1.5508	1.5504	1.5494	1.5529	1.5659	1.5632	1.561	1.565	1.5751	1.5758	1.5838	1.5824	1.584	1.597	1.6055	1.6094	1.6044	1.6155	1.619	1.6287	1.6312	1.6359	1.6446	1.6526	1.6509	1.6579	1.6623	1.6663	1.671	1.6754	1.6836	1.6913	1.6969	1.7051	1.7103	1.7137	1.7223	1.7239	1.7277	1.7357	1.7419	1.7423	1.7503	1.7511	1.7566	1.7735
MukB KRK+0.25 μM AcpP	3	A	1.7068	1.6626	1.6578	1.6475	1.6494	1.6537	1.6586	1.6502	1.6539	1.6612	1.6631	1.6684	1.6714	1.6697	1.6811	1.6778	1.6819	1.69	1.7143	1.7279	1.7088	1.6934	1.6979	1.7053	1.7061	1.7057	1.7087	1.7085	1.7147	1.7158	1.7141	1.7199	1.7223	1.7291	1.7318	1.7356	1.7434	1.7485	1.7494	1.753	1.7608	1.7669	1.7646	1.7648	1.7714	1.7695	1.7866
MukB KRK+0.25 μM AcpP	3	B	1.7162	1.6974	1.6656	1.6568	1.664	1.6583	1.6512	1.6558	1.6506	1.6497	1.6524	1.6559	1.6558	1.6469	1.6518	1.6587	1.6554	1.6567	1.6554	1.6578	1.6627	1.6631	1.6668	1.6655	1.6675	1.6691	1.6725	1.6731	1.6782	1.6769	1.6739	1.6807	1.6892	1.6899	1.6894	1.6985	1.6925	1.6947	1.6941	1.6949	1.7021	1.702	1.7082	1.7095	1.6999	1.7179	1.7292
MukB KRK+0.25 μM AcpP	3	C	1.6716	1.6278	1.6269	1.6445	1.6304	1.6297	1.6269	1.6196	1.6232	1.6203	1.6253	1.6201	1.6249	1.6217	1.6297	1.6228	1.6217	1.6228	1.6228	1.6225	1.631	1.6299	1.6296	1.6341	1.6351	1.6317	1.6325	1.6351	1.6339	1.6416	1.6344	1.6417	1.6475	1.6457	1.6456	1.6476	1.6516	1.6557	1.6525	1.6546	1.6625	1.6631	1.6657	1.6643	1.666	1.67	1.6754
MukB KRK+0.5 μM AcpP	4	A	1.6457	1.623	1.5963	1.599	1.6046	1.5989	1.6039	1.6021	1.6034	1.606	1.6087	1.6125	1.6226	1.6183	1.6297	1.6296	1.6304	1.6355	1.6443	1.6536	1.661	1.6641	1.6694	1.6757	1.6826	1.6896	1.6909	1.6991	1.7056	1.7025	1.7077	1.7202	1.7193	1.7328	1.7319	1.7358	1.7388	1.7457	1.7496	1.7504	1.758	1.7619	1.7634	1.7672	1.7716	1.7722	1.788
MukB KRK+0.5 μM AcpP	4	B	1.5514	1.5173	1.5223	1.5262	1.5176	1.5251	1.5326	1.5315	1.5351	1.5413	1.5476	1.5554	1.5616	1.5615	1.5715	1.5806	1.5821	1.5845	1.6018	1.6029	1.6112	1.6115	1.6166	1.6269	1.6277	1.6369	1.6431	1.6417	1.6534	1.6562	1.6588	1.6662	1.6729	1.6792	1.6808	1.6859	1.6929	1.6998	1.7034	1.7081	1.7183	1.7175	1.7301	1.7292	1.7273	1.7362	1.7391
MukB KRK+0.5 μM AcpP	4	C	1.6025	1.5941	1.5887	1.5845	1.5727	1.5716	1.577	1.5722	1.5696	1.5693	1.57	1.5742	1.575	1.5761	1.577	1.58	1.5775	1.5722	1.5834	1.5801	1.575	1.5837	1.5796	1.5911	1.5922	1.5908	1.595	1.6064	1.6052	1.6043	1.6038	1.6123	1.6173	1.6201	1.6223	1.6233	1.6311	1.635	1.6377	1.638	1.6519	1.6497	1.6594	1.6592	1.6616	1.6716	1.6882
MukB KRK+1 μM AcpP	5	A	1.5943	1.5806	1.5758	1.5695	1.5729	1.5811	1.5803	1.5785	1.5831	1.5934	1.5966	1.6045	1.6097	1.6109	1.6218	1.6245	1.6259	1.6276	1.6399	1.6373	1.6463	1.6442	1.6581	1.6639	1.6669	1.672	1.671	1.6735	1.6811	1.6847	1.683	1.6916	1.6981	1.7059	1.7079	1.7108	1.7131	1.717	1.726	1.7246	1.7276	1.7297	1.736	1.7369	1.7355	1.7464	1.7532
MukB KRK+1 μM AcpP	5	B	1.5412	1.5289	1.5018	1.5038	1.5079	1.5071	1.5108	1.5102	1.5135	1.5144	1.5172	1.5192	1.5262	1.5286	1.5313	1.5358	1.5344	1.5402	1.555	1.5633	1.5564	1.5554	1.5667	1.5752	1.5792	1.5836	1.5907	1.5969	1.6017	1.6084	1.6081	1.6198	1.621	1.632	1.6368	1.6462	1.6441	1.653	1.6567	1.6598	1.671	1.6688	1.6732	1.682	1.6813	1.6906	1.7043
MukB KRK+1 μM AcpP	5	C	1.4629	1.537	1.5236	1.4957	1.5325	1.5228	1.5276	1.5375	1.5167	1.5221	1.5205	1.5365	1.5295	1.5325	1.5367	1.5429	1.5309	1.5401	1.5286	1.5398	1.5421	1.528	1.5412	1.5452	1.539	1.5519	1.5396	1.5425	1.5437	1.5473	1.5443	1.5491	1.5483	1.5492	1.556	1.5573	1.5523	1.5643	1.5553	1.5639	1.5621	1.5653	1.5673	1.5674	1.56	1.5643	1.5762
MukB KRK+5 μM AcpP	6	A	1.6978	1.6323	1.638	1.6268	1.6315	1.636	1.6417	1.6447	1.6501	1.6587	1.6617	1.6678	1.6688	1.6781	1.6876	1.6889	1.6867	1.6926	1.704	1.7139	1.7237	1.7231	1.7365	1.745	1.7585	1.7645	1.772	1.7749	1.7874	1.7965	1.7971	1.806	1.8175	1.823	1.8293	1.8367	1.8466	1.8534	1.8577	1.8687	1.8729	1.8823	1.8909	1.8833	1.894	1.8961	1.9127
MukB KRK+5 μM AcpP	6	B	1.5927	1.5407	1.5536	1.5539	1.5624	1.5591	1.5702	1.5612	1.5611	1.5618	1.5629	1.5576	1.5598	1.5535	1.5557	1.5505	1.5509	1.5474	1.549	1.5525	1.5495	1.5561	1.5479	1.5549	1.5667	1.5596	1.5589	1.5695	1.5655	1.5657	1.5617	1.5688	1.5729	1.5784	1.5775	1.579	1.5833	1.5926	1.5859	1.6068	1.6542	1.6604	1.681	1.6379	1.617	1.6093	1.6265
MukB KRK+5 μM AcpP	6	C	1.5302	1.4688	1.4785	1.4925	1.4796	1.4878	1.4967	1.4844	1.4873	1.4915	1.4988	1.4957	1.4987	1.4936	1.5006	1.4988	1.5032	1.4996	1.5138	1.505	1.5072	1.514	1.5106	1.5201	1.5241	1.5294	1.5278	1.5331	1.5382	1.539	1.5412	1.5542	1.5512	1.5568	1.5572	1.5704	1.5713	1.5815	1.581	1.5815	1.5867	1.5935	1.6022	1.6021	1.6044	1.6082	1.6198
MukB KRK+10 μM AcpP	7	A	1.5553	1.5727	1.5636	1.551	1.5484	1.5464	1.5499	1.5385	1.5349	1.5371	1.54	1.5476	1.5493	1.5572	1.5622	1.5688	1.572	1.5718	1.5806	1.5902	1.5938	1.5998	1.6004	1.6123	1.6166	1.6189	1.6195	1.6233	1.6357	1.636	1.6311	1.64	1.6478	1.6585	1.6586	1.6614	1.6647	1.6715	1.6735	1.6741	1.6793	1.6857	1.6905	1.6884	1.6894	1.6976	1.7109
MukB KRK+10 μM AcpP	7	B	1.4143	1.4133	1.4141	1.4146	1.4259	1.4276	1.4319	1.4364	1.4392	1.4479	1.4555	1.4594	1.4764	1.4761	1.4803	1.4858	1.4907	1.4989	1.5086	1.5129	1.5172	1.5217	1.5306	1.5348	1.5467	1.5441	1.554	1.5563	1.5674	1.5724	1.5766	1.5839	1.5961	1.5945	1.6002	1.6066	1.6139	1.6211	1.6211	1.6278	1.6358	1.6379	1.6434	1.651	1.6483	1.6563	1.6704
MukB KRK+10 μM AcpP	7	C	1.3877	1.4696	1.458	1.4699	1.4927	1.5063	1.5158	1.5192	1.5212	1.5287	1.5315	1.5465	1.5397	1.5444	1.5489	1.5555	1.5543	1.5522	1.556	1.5547	1.5679	1.5598	1.5748	1.573	1.5748	1.5842	1.5754	1.5823	1.5838	1.5907	1.5831	1.5955	1.5964	1.595	1.5958	1.6076	1.6069	1.6089	1.6073	1.6169	1.6131	1.6151	1.6229	1.6189	1.6146	1.6187	1.6335
MukB KRK+25 μM AcpP	8	A	1.5465	1.5344	1.5376	1.5485	1.5594	1.5584	1.5724	1.5689	1.583	1.5886	1.5921	1.6028	1.6081	1.6253	1.6257	1.6249	1.6331	1.6363	1.6473	1.655	1.6598	1.6671	1.6728	1.6836	1.6921	1.6976	1.7018	1.7051	1.7098	1.7108	1.7141	1.7208	1.7384	1.7378	1.7413	1.7438	1.7559	1.761	1.7651	1.7783	1.7834	1.7914	1.7922	1.7962	1.7978	1.8012	1.8119
MukB KRK+25 μM AcpP	8	B	1.4268	1.4087	1.403	1.415	1.4242	1.4328	1.4342	1.4373	1.4422	1.4584	1.4584	1.4674	1.4725	1.4839	1.4858	1.489	1.4909	1.4993	1.5052	1.5081	1.5186	1.5165	1.5238	1.5331	1.5403	1.5366	1.5409	1.5465	1.5509	1.5618	1.5523	1.5617	1.567	1.5764	1.5777	1.5917	1.5903	1.5918	1.5909	1.5998	1.604	1.611	1.6107	1.6173	1.6195	1.6226	1.6276
MukB KRK+25 μM AcpP	8	C	1.4152	1.4179	1.4127	1.4029	1.406	1.4041	1.4083	1.4074	1.4113	1.4151	1.4269	1.431	1.4355	1.4415	1.4536	1.4582	1.4596	1.465	1.4709	1.4794	1.485	1.4881	1.496	1.5059	1.5114	1.5132	1.5139	1.5197	1.5331	1.53	1.5348	1.5435	1.5466	1.5568	1.5627	1.5699	1.5736	1.5801	1.5786	1.5854	1.59	1.6	1.6004	1.5979	1.6061	1.6123	1.6236
MukB KRK+50 μM AcpP	9	A	1.5787	1.5484	1.5502	1.5453	1.5448	1.5438	1.5578	1.5543	1.5622	1.5709	1.5704	1.5803	1.591	1.5942	1.6037	1.6068	1.6135	1.6189	1.6255	1.6354	1.6422	1.6473	1.6552	1.6584	1.67	1.676	1.6841	1.6903	1.6952	1.7004	1.7072	1.718	1.7274	1.7332	1.7358	1.7428	1.7515	1.7571	1.7607	1.7701	1.7746	1.7832	1.7894	1.7956	1.7928	1.7978	1.8109
MukB KRK+50 μM AcpP	9	B	1.4848	1.4924	1.4813	1.4766	1.4831	1.4845	1.4963	1.4978	1.5034	1.5105	1.5147	1.5208	1.5331	1.537	1.5513	1.5577	1.569	1.5813	1.5925	1.5967	1.6119	1.6181	1.6334	1.6402	1.6521	1.6601	1.6666	1.6764	1.6865	1.6985	1.6944	1.7181	1.7227	1.7306	1.7379	1.7481	1.7576	1.7632	1.7739	1.7811	1.7964	1.8037	1.8055	1.8146	1.817	1.8294	1.8372
MukB KRK+50 μM AcpP	9	C	1.4024	1.3963	1.3917	1.39	1.4005	1.3946	1.402	1.4019	1.3983	1.4079	1.4138	1.4236	1.4272	1.4353	1.4455	1.4433	1.4593	1.4549	1.4688	1.469	1.4767	1.4822	1.49	1.4946	1.5072	1.5079	1.5155	1.518	1.5273	1.5339	1.531	1.5429	1.5479	1.5551	1.5597	1.569	1.5708	1.5761	1.5798	1.5907	1.5977	1.6011	1.6056	1.6108	1.6074	1.6183	1.6305
AcpP alone
Content	Well Col	Well Row	Raw Data (360) 1 - 0 min	Raw Data (360) 2 - 0 min 30 s	Raw Data (360) 3 - 1 min	Raw Data (360) 4 - 1 min 30 s	Raw Data (360) 5 - 2 min	Raw Data (360) 6 - 2 min 30 s	Raw Data (360) 7 - 3 min	Raw Data (360) 8 - 3 min 30 s	Raw Data (360) 9 - 4 min	Raw Data (360) 10 - 4 min 30 s	Raw Data (360) 11 - 5 min	Raw Data (360) 12 - 5 min 30 s	Raw Data (360) 13 - 6 min	Raw Data (360) 14 - 6 min 30 s	Raw Data (360) 15 - 7 min	Raw Data (360) 16 - 7 min 30 s	Raw Data (360) 17 - 8 min	Raw Data (360) 18 - 8 min 30 s	Raw Data (360) 19 - 9 min	Raw Data (360) 20 - 9 min 30 s	Raw Data (360) 21 - 10 min	Raw Data (360) 22 - 10 min 30 s	Raw Data (360) 23 - 11 min	Raw Data (360) 24 - 11 min 30 s	Raw Data (360) 25 - 12 min	Raw Data (360) 26 - 12 min 30 s	Raw Data (360) 27 - 13 min	Raw Data (360) 28 - 13 min 30 s	Raw Data (360) 29 - 14 min	Raw Data (360) 30 - 14 min 30 s	Raw Data (360) 31 - 15 min	Raw Data (360) 32 - 15 min 30 s	Raw Data (360) 33 - 16 min	Raw Data (360) 34 - 16 min 30 s	Raw Data (360) 35 - 17 min	Raw Data (360) 36 - 17 min 30 s	Raw Data (360) 37 - 18 min	Raw Data (360) 38 - 18 min 30 s	Raw Data (360) 39 - 19 min	Raw Data (360) 40 - 19 min 30 s	Raw Data (360) 41 - 20 min	Raw Data (360) 42 - 20 min 30 s	Raw Data (360) 43 - 21 min	Raw Data (360) 44 - 21 min 30 s	Raw Data (360) 45 - 22 min	Raw Data (360) 46 - 22 min 30 s	Raw Data (360) 47 - 23 min
			0	0.5	1	1.5	2	2.5	3	3.5	4	4.5	5	5.5	6	6.5	7	7.5	8	8.5	9	9.5	10	10.5	11	11.5	12	12.5	13	13.5	14	14.5	15	15.5	16	16.5	17	17.5	18	18.5	19	19.5	20	20.5	21	21.5	22	22.5	23
Buffer only control	1	A	1.7379	1.6715	1.6895	1.7031	1.7038	1.7016	1.7003	1.6996	1.6987	1.6968	1.6916	1.6866	1.6786	1.6811	1.6831	1.6772	1.679	1.6845	1.6758	1.6773	1.666	1.6661	1.6693	1.6631	1.6639	1.6636	1.6587	1.6582	1.6597	1.6637	1.6564	1.656	1.6587	1.6528	1.6564	1.6513	1.6528	1.6527	1.6548	1.6538	1.652	1.6526	1.6482	1.6451	1.6514	1.6463	1.6488
Buffer only control	1	B	1.6014	1.6188	1.623	1.6318	1.6254	1.6233	1.6223	1.611	1.6066	1.6049	1.5993	1.5965	1.5814	1.5815	1.5793	1.57	1.5608	1.5643	1.5554	1.5587	1.5465	1.5353	1.5393	1.5328	1.5302	1.5322	1.5317	1.5271	1.5266	1.5282	1.5186	1.5216	1.5222	1.5153	1.5236	1.5175	1.5197	1.5128	1.5144	1.5175	1.5184	1.5116	1.5177	1.5062	1.5145	1.511	1.5176
Buffer only control	1	C	1.4356	1.477	1.5034	1.5375	1.534	1.5425	1.544	1.5396	1.5346	1.5334	1.5392	1.5259	1.516	1.5214	1.5206	1.5073	1.5078	1.507	1.5008	1.4959	1.4966	1.4852	1.4885	1.4845	1.4834	1.4824	1.4751	1.4828	1.4775	1.4782	1.4751	1.4765	1.4695	1.4667	1.4721	1.4684	1.4696	1.4729	1.4646	1.4731	1.4635	1.4641	1.4692	1.4541	1.4715	1.4652	1.4625
0.25 μM AcpP	2	A	1.9051	1.7724	1.8147	1.8293	1.8301	1.8198	1.822	1.8131	1.8138	1.8071	1.8023	1.8038	1.793	1.8001	1.7948	1.7884	1.789	1.7914	1.7806	1.7795	1.7775	1.7748	1.7816	1.7707	1.7683	1.7691	1.7655	1.7579	1.7647	1.7674	1.766	1.7609	1.7575	1.7551	1.7631	1.7607	1.7604	1.7573	1.7506	1.7513	1.7634	1.7671	1.7827	1.7682	1.7657	1.7502	1.7523
0.25 μM AcpP	2	B	1.6733	1.7002	1.6957	1.6971	1.6901	1.6815	1.6783	1.6745	1.6676	1.6622	1.6499	1.6463	1.6297	1.6287	1.6286	1.6117	1.6069	1.6077	1.596	1.5899	1.5836	1.5804	1.5745	1.5723	1.5632	1.5596	1.562	1.5571	1.5574	1.5557	1.5493	1.5459	1.5481	1.5407	1.545	1.5395	1.5401	1.5359	1.5331	1.5393	1.5302	1.5261	1.5316	1.5237	1.5313	1.5237	1.5229
0.25 μM AcpP	2	C	1.519	1.5554	1.5419	1.5562	1.5644	1.5708	1.5731	1.5731	1.561	1.573	1.5699	1.5658	1.5598	1.5529	1.5557	1.5432	1.5354	1.5331	1.5364	1.5401	1.5262	1.5117	1.5191	1.5065	1.507	1.5103	1.5057	1.503	1.503	1.5047	1.4992	1.4995	1.4985	1.4926	1.4939	1.4908	1.4931	1.4934	1.4815	1.4866	1.4852	1.4831	1.4841	1.4773	1.4785	1.4813	1.4784
0.5 μM AcpP	3	A	1.7525	1.6839	1.67	1.6756	1.6763	1.6741	1.6768	1.676	1.6797	1.6736	1.6697	1.6694	1.657	1.6658	1.6699	1.6543	1.6539	1.6639	1.6474	1.653	1.6468	1.635	1.6437	1.639	1.6364	1.6355	1.6344	1.6364	1.6414	1.6326	1.6281	1.6311	1.6278	1.6258	1.6355	1.6261	1.6303	1.6257	1.6206	1.622	1.6227	1.6193	1.6197	1.6161	1.6183	1.6184	1.6113
0.5 μM AcpP	3	B	1.6124	1.6134	1.5931	1.6019	1.5865	1.5879	1.5836	1.5761	1.5769	1.572	1.5715	1.5667	1.5541	1.5629	1.565	1.5545	1.5522	1.5516	1.5481	1.5502	1.5433	1.5358	1.5383	1.5309	1.5309	1.5307	1.5224	1.5246	1.5272	1.5232	1.5219	1.5233	1.5219	1.5157	1.5288	1.5135	1.5197	1.5148	1.5134	1.5148	1.5101	1.5078	1.5086	1.5019	1.5095	1.5027	1.5036
0.5 μM AcpP	3	C	1.5121	1.5638	1.5792	1.5863	1.5851	1.5796	1.5806	1.5733	1.5702	1.5635	1.5523	1.5424	1.5335	1.541	1.5343	1.5184	1.5119	1.5138	1.5023	1.5016	1.4871	1.488	1.4886	1.4824	1.4747	1.4679	1.4705	1.4663	1.4686	1.4624	1.4599	1.461	1.455	1.4527	1.454	1.4493	1.4464	1.4459	1.4381	1.4469	1.4425	1.437	1.4382	1.4298	1.4316	1.4376	1.4317
1 μM AcpP	4	A	1.7698	1.6915	1.67	1.6799	1.6763	1.6719	1.6768	1.6777	1.6718	1.6714	1.6673	1.6667	1.6593	1.6667	1.671	1.6563	1.6603	1.6584	1.6542	1.6557	1.6443	1.6446	1.6461	1.6389	1.636	1.6428	1.637	1.6382	1.6317	1.6386	1.6278	1.6295	1.6317	1.6283	1.6337	1.6295	1.6269	1.6266	1.6238	1.6279	1.6251	1.6209	1.6223	1.6179	1.6216	1.6171	1.6186
1 μM AcpP	4	B	1.5582	1.6012	1.6083	1.6209	1.6209	1.6114	1.6162	1.6084	1.6137	1.6005	1.5962	1.591	1.5831	1.5826	1.5812	1.5655	1.5642	1.5591	1.5457	1.5486	1.5359	1.5319	1.5315	1.5317	1.5231	1.5211	1.5179	1.5149	1.5131	1.5135	1.5033	1.5026	1.5027	1.501	1.5008	1.5044	1.4944	1.4899	1.4928	1.4959	1.4863	1.4839	1.4839	1.4752	1.4842	1.4842	1.4791
1 μM AcpP	4	C	1.4949	1.5254	1.5352	1.5301	1.5331	1.533	1.5271	1.5324	1.5227	1.5263	1.5134	1.5088	1.4922	1.5026	1.4945	1.4806	1.4723	1.4799	1.4669	1.463	1.4531	1.4468	1.4442	1.445	1.4393	1.4352	1.4345	1.4319	1.4327	1.4253	1.4228	1.417	1.414	1.4158	1.4155	1.4165	1.4178	1.4097	1.4056	1.4143	1.4038	1.4056	1.3991	1.4009	1.4033	1.4038	1.4009
5 μM AcpP	5	A	1.6954	1.6353	1.64	1.6436	1.6465	1.6363	1.6398	1.6366	1.6309	1.6281	1.6126	1.6105	1.6064	1.6051	1.6105	1.5985	1.5966	1.5951	1.5931	1.5936	1.5804	1.5812	1.5822	1.5714	1.5752	1.5728	1.5711	1.5674	1.5706	1.5677	1.5643	1.5637	1.5702	1.5641	1.5684	1.5631	1.5568	1.5637	1.5576	1.5678	1.559	1.5527	1.5572	1.5481	1.5531	1.5514	1.5545
5 μM AcpP	5	B	1.5083	1.531	1.5575	1.5665	1.5626	1.5603	1.559	1.5545	1.5665	1.5605	1.5519	1.5474	1.539	1.5479	1.5497	1.5315	1.5275	1.5268	1.5158	1.5113	1.5177	1.5033	1.5033	1.5021	1.497	1.4938	1.4918	1.4926	1.4877	1.489	1.484	1.483	1.4815	1.4755	1.4812	1.4729	1.4731	1.4709	1.4705	1.469	1.4724	1.4638	1.464	1.4637	1.4697	1.4596	1.4607
5 μM AcpP	5	C	1.5111	1.5335	1.5352	1.544	1.5417	1.5422	1.538	1.5306	1.5344	1.5239	1.5181	1.5128	1.5025	1.51	1.5074	1.4905	1.4905	1.4888	1.4767	1.4742	1.4716	1.4622	1.4575	1.4561	1.4505	1.4497	1.4447	1.4439	1.4407	1.4372	1.4421	1.4335	1.4299	1.4299	1.4601	1.4394	1.4556	1.6067	1.5059	1.4238	1.4192	1.4168	1.4206	1.4156	1.4187	1.4265	1.4229
10 μM AcpP	6	A	1.7074	1.6763	1.6807	1.692	1.7051	1.6952	1.7052	1.692	1.6899	1.6755	1.6709	1.6676	1.6571	1.6586	1.6581	1.6416	1.6405	1.6404	1.6275	1.6276	1.6299	1.6146	1.6167	1.6101	1.6098	1.608	1.6051	1.6014	1.605	1.6005	1.6023	1.5989	1.5966	1.5956	1.5985	1.5917	1.5971	1.5903	1.5855	1.5934	1.5856	1.5877	1.5908	1.5827	1.5906	1.5846	1.5867
10 μM AcpP	6	B	1.7172	1.68	1.674	1.6824	1.6808	1.6719	1.6672	1.6594	1.6639	1.6583	1.6485	1.6412	1.6365	1.6367	1.6385	1.619	1.6193	1.6168	1.6081	1.6062	1.5994	1.5932	1.5971	1.589	1.5872	1.5883	1.5818	1.5803	1.5787	1.5786	1.5701	1.5649	1.5644	1.5651	1.5617	1.5631	1.5605	1.557	1.5589	1.555	1.5497	1.551	1.5526	1.5464	1.5419	1.5447	1.5478
10 μM AcpP	6	C	1.4641	1.4895	1.4974	1.5062	1.5098	1.5003	1.4945	1.4912	1.4872	1.4812	1.4709	1.4587	1.4479	1.4575	1.4537	1.4325	1.4368	1.4458	1.4268	1.4232	1.4158	1.4028	1.4024	1.3984	1.3921	1.3969	1.3901	1.3938	1.391	1.3833	1.3812	1.3829	1.3823	1.3782	1.3901	1.3841	1.382	1.3771	1.3734	1.3759	1.3743	1.3682	1.3731	1.3724	1.3686	1.3707	1.3743
25 μM AcpP	7	A	1.7097	1.7092	1.7167	1.7229	1.7169	1.7112	1.7201	1.7085	1.7004	1.6929	1.684	1.6737	1.6612	1.6646	1.6598	1.646	1.6386	1.632	1.6269	1.6217	1.6145	1.6065	1.6123	1.5984	1.5966	1.5964	1.5953	1.5935	1.5944	1.5897	1.5811	1.5842	1.5817	1.5785	1.5871	1.5847	1.5845	1.5792	1.575	1.5763	1.5774	1.5738	1.5779	1.5728	1.5689	1.5697	1.5678
25 μM AcpP	7	B	1.5139	1.5587	1.5616	1.5734	1.5689	1.5628	1.5511	1.5467	1.5543	1.5384	1.528	1.5278	1.5176	1.5215	1.5203	1.5032	1.5009	1.5047	1.4972	1.4934	1.4864	1.4833	1.4821	1.4806	1.4792	1.477	1.4723	1.4736	1.4806	1.4705	1.4673	1.4635	1.4637	1.4687	1.4692	1.4606	1.4673	1.4597	1.4577	1.4634	1.4609	1.4568	1.4655	1.4574	1.4629	1.4601	1.4568
25 μM AcpP	7	C	1.5202	1.5353	1.5317	1.5542	1.5566	1.5499	1.5474	1.5438	1.539	1.5496	1.5404	1.5327	1.5281	1.5224	1.5269	1.515	1.5121	1.5088	1.5134	1.5041	1.4994	1.4919	1.4903	1.4831	1.4831	1.4812	1.4816	1.477	1.4889	1.4834	1.4773	1.4771	1.4777	1.4739	1.4705	1.4716	1.4747	1.4707	1.4744	1.4629	1.4699	1.4598	1.4654	1.4596	1.4749	1.4681	1.4641
50 μM AcpP	8	A	1.6383	1.6917	1.7065	1.7314	1.7507	1.7586	1.7718	1.7716	1.7753	1.7681	1.7673	1.7708	1.7546	1.7579	1.7593	1.7485	1.74	1.7353	1.728	1.7258	1.7237	1.7119	1.7139	1.7039	1.7023	1.6984	1.7001	1.6938	1.6972	1.6909	1.6902	1.6858	1.6894	1.6836	1.6836	1.6807	1.68	1.6825	1.6741	1.6778	1.6748	1.6776	1.6744	1.6713	1.6801	1.6752	1.6698
50 μM AcpP	8	B	1.3209	1.3173	1.3098	1.3278	1.332	1.3378	1.3461	1.3583	1.3621	1.3615	1.3711	1.3743	1.3781	1.3905	1.3965	1.3907	1.4007	1.4061	1.4016	1.4122	1.4136	1.4112	1.4118	1.4771	1.4199	1.4232	1.4253	1.4224	1.4263	1.4262	1.4275	1.4258	1.4312	1.4301	1.434	1.4307	1.4297	1.441	1.4349	1.4418	1.4375	1.4441	1.4399	1.437	1.4452	1.4449	1.4406
50 μM AcpP	8	C	1.4437	1.4383	1.4346	1.4548	1.4631	1.4664	1.4651	1.4649	1.4728	1.4641	1.4594	1.4553	1.4462	1.4575	1.4467	1.4394	1.4432	1.4377	1.4342	1.4311	1.4331	1.4177	1.4209	1.413	1.4125	1.4144	1.4125	1.4051	1.411	1.4048	1.4033	1.4097	1.4047	1.4035	1.4055	1.4	1.4004	1.405	1.4057	1.4299	1.422	1.4054	1.3962	1.4028	1.4085	1.402	1.3959
[truncated: 133 more columns]

## Sheet: Fig. 3c-e
Fig. 3c-e	BN-PAGE gels.

## Sheet: Fig. 4b
Fig. 4b	Co-localization of MukBEF foci with ori1 and ter3 markers. N=3 biological repeats. Raw data available upon request.
	Mean MukBEF-ori1 distance	Mean MukBEF-ter3 distance	Number of cells analysed	Number of measurements analysed	% MukBEF foci within 264 nm of ori1	% MukBEF foci within 264 nm of ter3
WT MukB	0.3073	0.69012	4236	7178	56.8682	7.5926
	0.30672	0.69108	2891	12101	57.2845	8.0958
	0.30612	0.69436	1407	14443	57.1419	7.9139
MukB K1114E	0.39851	0.65179	1574	2370	45.3586	15.443
	0.37125	0.67487	4012	8608	48.6059	13.4875
	0.36933	0.67924	2276	12222	49.0673	13.0011
MukB KK	0.49968	0.62856	1891	2498	35.5084	25.3403
	0.51128	0.63643	1025	3823	34.5802	25.9482
	0.48989	0.63773	2984	7995	36.9981	24.2402
MukB KRK	0.47223	0.66347	971	1284	37.0717	21.028
	0.48566	0.66563	1880	3770	35.5438	20.8488
	0.49037	0.66428	825	4848	34.6947	21.349
MukB EQ	0.71157	0.67359	1080	1553	12.0412	29.105
	0.71339	0.67382	997	3018	12.061	29.3903
	0.72166	0.66521	1772	5552	13.1304	31.0879
MukB W1117E	0.35045	0.71103	2433	3800	54.6316	6.1316
	0.34533	0.71313	1250	5688	54.7644	6.6456
	0.33886	0.7127	1719	8397	55.2102	6.669
MukB C1118E	0.31327	0.72435	4719	7216	57.816	7.0261
	0.31278	0.71954	1845	10083	57.7011	7.0614
	0.32067	0.71534	2882	14408	56.774	7.1141
MukB K1125E	0.33577	0.70601	3216	5130	53.6452	8.3821
	0.33499	0.70433	2792	9575	54.3916	8.1984
	0.33969	0.70543	3903	15715	53.2167	7.8524
MukB G1116E	0.32395	0.71227	3772	6170	56.9044	7.1799
	0.32586	0.71132	1810	9094	56.7077	6.8947
	0.33269	0.70836	1796	12076	56.1693	7.1547
MukB V1124E	0.5581	0.74134	963	1178	28.8625	16.893
	0.51867	0.74226	1568	3153	32.1281	16.2702
	0.53535	0.74255	1264	4742	29.6078	16.8494

## Sheet: Fig. 4d
Fig. 4d	Number of MukBEF foci with respect to ori1 and ter3 markers. N=3 biological repeats. Raw data available upon request.
	Cells with 2 ori1 and 1 ter3 markers						Cells with 1 ori1 and 1 ter3 markers
% of cells	0	1	2	>3		% of cells	0	1	2	>3
WT MukB	0.1336	0.2578	0.5374	0.0710869		WT MukB	0.242	0.464	0.2573	0.036752
MukB K1114E	0.1917	0.3502	0.3483	0.109737		MukB K1114E	0.3144	0.4322	0.2243	0.029099
MukB KK	0.3795	0.3687	0.194	0.057862		MukB KK	0.472	0.3991	0.1208	0.008055
MukB KRK	0.4672	0.3663	0.1321	0.034374		MukB KRK	0.5793	0.3414	0.07545	0.003836
MukB EQ	0.3493	0.3864	0.2112	0.053058		MukB EQ	0.401	0.4036	0.1618	0.033631
ΔmukB	0.9159	0.06845	0.01265	0.002976		ΔmukB	0.9271	0.06611	0.006821	0
MukB DA	0.7944	0.1642	0.03648	0.004975		MukB DA	0.7684	0.1885	0.04019	0.002871
MukB W1117E	0.1574	0.3028	0.4318	0.107959		MukB W1117E	0.2825	0.4942	0.2009	0.022417
MukB C1118E	0.2563	0.3339	0.3618	0.048027		MukB C1118E	0.3499	0.4528	0.176	0.0212102
MukB K1125E	0.1572	0.2985	0.4724	0.0719338		MukB K1125E	0.2735	0.4971	0.2107	0.018712
MukB G1116E	0.209	0.2344	0.4533	0.101342		MukB G1116E	0.3016	0.4257	0.243	0.029722
MukB V1124E	0.6992	0.2208	0.0713	0.00874		MukB V1124E	0.7437	0.2055	0.04706	0.0037812
	Graphs plotted in Prism 8 version 8.3.0

## Sheet: Suppl. Fig. 1a
Supplementary Fig. 1a	coomassie stained SDS-PAGE gel

## Sheet: Suppl. Fig. 2a
Supplementary Fig. 2a			Raw data for typical MukB purification on a heparin column
Chrom.1		Chrom.1
UV 1_280		Conc B
ml	mAU	ml	%
-0.005098	-1.29798	-0.005098	0
-0.001887	-14.2949	-0.001084	0
0.001324	-16.4091	0.00293	0
0.004536	-16.4371	0.006944	0
0.007747	-16.4361	0.010958	0
0.010958	-16.4351	0.014973	0
0.014169	-16.435	0.018987	0
0.017381	-16.4349	0.023001	0
0.020592	-16.4357	0.027015	0
0.023803	-16.4376	0.031029	0
0.027014	-16.4395	0.035043	0
0.030226	-16.4406	0.039057	0
0.033437	-16.4418	0.043072	0
0.036648	-16.4428	0.047086	0
0.039859	-16.4437	0.0511	0
0.043071	-16.4447	0.055114	0
0.046282	-16.4457	0.059128	0
0.049493	-16.4467	0.063142	0
0.052704	-16.448	0.067156	0
0.055916	-16.4494	0.07117	0
0.059127	-16.4508	0.075185	0
0.062338	-16.4515	0.079199	0
0.065549	-16.4522	0.083213	0
0.068761	-16.4528	0.087227	0
0.071972	-16.4532	0.091241	0
0.075183	-16.4537	0.095255	0
0.078394	-16.4546	0.099269	0
0.081606	-16.4555	0.103283	0
0.084817	-16.4558	0.107298	0
0.088028	-16.4558	0.111312	0
0.091239	-16.4558	0.115326	0
0.094451	-16.4568	0.11934	0
0.097662	-16.4579	0.123354	0
0.100873	-16.4589	0.127368	0
0.104084	-16.46	0.131382	0
0.107296	-16.4611	0.135397	0
0.110507	-16.4619	0.139411	0
0.113718	-16.4628	0.143425	0
0.116929	-16.4633	0.147439	0
0.120141	-16.4635	0.151453	0
0.123352	-16.4639	0.155467	0
0.126563	-16.465	0.159481	0
0.129774	-16.4661	0.163495	0
0.132986	-16.466	0.16751	0
0.136197	-16.4651	0.171524	0
0.139408	-16.4642	0.175538	0
0.142619	-16.4628	0.179552	0
0.14583	-16.4615	0.183566	0
0.149042	-16.4574	0.18758	0
0.152253	-16.4519	0.191594	0
0.155464	-16.4463	0.195608	0
0.158675	-16.4401	0.199623	0
0.161887	-16.4339	0.203637	0
0.165098	-16.4272	0.207651	0
0.168309	-16.4203	0.211665	0
0.17152	-16.4135	0.215679	0
0.174732	-16.4074	0.219693	0
0.177943	-16.4014	0.223707	0
0.181154	-16.396	0.227722	0
0.184365	-16.3909	0.231736	0
0.187577	-16.3858	0.23575	0
0.190788	-16.3809	0.239764	0
0.193999	-16.376	0.243778	0
0.19721	-16.3697	0.247792	0
0.200422	-16.3629	0.251806	0
0.203633	-16.356	0.25582	0
0.206844	-16.3492	0.259835	0
0.210055	-16.3423	0.263849	0
0.213267	-16.3361	0.267863	0
0.216478	-16.3302	0.271877	0
0.219689	-16.3247	0.275891	0
0.2229	-16.3207	0.279905	0
0.226112	-16.3167	0.283919	0
0.229323	-16.3132	0.287933	0
0.232534	-16.3099	0.291948	0
0.235745	-16.3068	0.295962	0
0.238957	-16.3043	0.299976	0
0.242168	-16.3018	0.30399	0
0.245379	-16.3002	0.308004	0
0.24859	-16.2991	0.312018	0
0.251802	-16.298	0.316032	0
0.255013	-16.2974	0.320047	0
0.258224	-16.2968	0.324061	0
0.261435	-16.2966	0.328075	0
0.264647	-16.2965	0.332089	0
0.267858	-16.2973	0.336103	0
0.271069	-16.3006	0.340117	0
0.27428	-16.3038	0.344131	0
0.277492	-16.3085	0.348145	0
0.280703	-16.3135	0.35216	0
0.283914	-16.3185	0.356174	0
0.287125	-16.3232	0.360188	0
0.290337	-16.3279	0.364202	0
0.293548	-16.3333	0.368216	0
0.296759	-16.3388	0.37223	0
0.29997	-16.343	0.376244	0
0.303182	-16.344	0.380259	0
0.306393	-16.3451	0.384273	0
0.309604	-16.3473	0.388287	0
0.312815	-16.3498	0.392301	0
0.316027	-16.352	0.396315	0
0.319238	-16.3533	0.400329	0
0.322449	-16.3546	0.404343	0
0.32566	-16.3581	0.408357	0
0.328871	-16.3619	0.412372	0
0.332083	-16.3656	0.416386	0
0.335294	-16.3689	0.4204	0
0.338505	-16.3722	0.424414	0
0.341716	-16.3742	0.428428	0
0.344928	-16.376	0.432442	0
0.348139	-16.3778	0.436456	0
0.35135	-16.3797	0.44047	0
0.354561	-16.3816	0.444485	0
0.357773	-16.3836	0.448499	0
0.360984	-16.3857	0.452513	0
0.364195	-16.3879	0.456527	0
0.367406	-16.3906	0.460541	0
0.370618	-16.3933	0.464555	0
0.373829	-16.3953	0.468569	0
0.37704	-16.3972	0.472584	0
0.380251	-16.3988	0.476598	0
0.383463	-16.3997	0.480612	0
0.386674	-16.4006	0.484626	0
0.389885	-16.4023	0.48864	0
0.393096	-16.4041	0.492654	0
0.396308	-16.4057	0.496668	0
0.399519	-16.4069	0.500682	0
0.40273	-16.4081	0.504697	0
0.405941	-16.4081	0.508711	0
0.409153	-16.408	0.512725	0
0.412364	-16.4082	0.516739	0
0.415575	-16.4088	0.520753	0
0.418786	-16.4095	0.524767	0
0.421998	-16.4097	0.528781	0
0.425209	-16.4099	0.532795	0
0.42842	-16.4118	0.53681	0
0.431631	-16.4156	0.540824	0
0.434843	-16.4188	0.544838	0
0.438054	-16.4201	0.548852	0
0.441265	-16.4213	0.552866	0
0.444476	-16.4226	0.55688	0
0.447688	-16.4242	0.560894	0
0.450899	-16.4271	0.564909	0
0.45411	-16.4295	0.568923	0
0.457321	-16.431	0.572937	0
0.460533	-16.433	0.576951	0
0.463744	-16.4355	0.580965	0
0.466955	-16.4375	0.584979	0
0.470166	-16.4393	0.588993	0
0.473378	-16.4408	0.593007	0
0.476589	-16.4421	0.597022	0
0.4798	-16.4451	0.601036	0
0.483011	-16.4483	0.60505	0
0.486223	-16.4504	0.609064	0
0.489434	-16.4523	0.613078	0
0.492645	-16.4532	0.617092	0
0.495856	-16.4531	0.621106	0
0.499067	-16.451	0.62512	0
0.502279	-16.451	0.629135	0
0.50549	-16.4526	0.633149	0
0.508701	-16.4554	0.637163	0
0.511912	-16.4586	0.641177	0
0.515124	-16.4615	0.645191	0
0.518335	-16.4641	0.649205	0
0.521546	-16.4656	0.653219	0
0.524757	-16.467	0.657234	0
0.527969	-16.4683	0.661248	0
0.53118	-16.4698	0.665262	0
0.534391	-16.4714	0.669276	0
0.537602	-16.4722	0.67329	0
0.540814	-16.4725	0.677304	0
0.544025	-16.475	0.681318	0
0.547236	-16.4773	0.685332	0
0.550447	-16.4787	0.689347	0
0.553659	-16.4804	0.693361	0
0.55687	-16.4826	0.697375	0
0.560081	-16.4823	0.701389	0
0.563292	-16.481	0.705403	0
0.566504	-16.4814	0.709417	0
0.569715	-16.482	0.713431	0
0.572926	-16.4836	0.717445	0
0.576137	-16.485	0.72146	0
0.579349	-16.4862	0.725474	0
0.58256	-16.4879	0.729488	0
0.585771	-16.4895	0.733502	0
0.588982	-16.4898	0.737516	0
0.592194	-16.4906	0.74153	0
0.595405	-16.4924	0.745544	0
0.598616	-16.493	0.749559	0
0.601827	-16.4929	0.753573	0
0.605039	-16.4936	0.757587	0
0.60825	-16.4942	0.761601	0
0.611461	-16.4941	0.765615	0
0.614672	-16.4946	0.769629	0
0.617884	-16.4958	0.773643	0
0.621095	-16.4974	0.777657	0
0.624306	-16.4991	0.781672	0
0.627517	-16.4996	0.785686	0
0.630729	-16.4999	0.7897	0
0.63394	-16.5001	0.793714	0
0.637151	-16.5002	0.797728	0
0.640362	-16.5002	0.801742	0
0.643574	-16.5018	0.805756	0
0.646785	-16.5034	0.80977	0
0.649996	-16.5045	0.813785	0
0.653207	-16.5044	0.817799	0
0.656419	-16.5033	0.821813	0
0.65963	-16.4988	0.825827	0
0.662841	-16.4931	0.829841	0
0.666052	-16.4845	0.833855	0
0.669263	-16.4756	0.837869	0
0.672475	-16.4661	0.841884	0
0.675686	-16.4573	0.845898	0
0.678897	-16.4487	0.849912	0
0.682108	-16.4402	0.853926	0
0.68532	-16.4316	0.85794	0
0.688531	-16.4229	0.861954	0
0.691742	-16.4149	0.865968	0
0.694953	-16.4072	0.869982	0
0.698165	-16.3998	0.873997	0
0.701376	-16.3936	0.878011	0
0.704587	-16.3912	0.882025	0
0.707798	-16.3893	0.886039	0
0.71101	-16.3878	0.890053	0
0.714221	-16.3875	0.894067	0
0.717432	-16.3873	0.898081	0
0.720643	-16.3857	0.902095	0
0.723855	-16.3848	0.90611	0
0.727066	-16.3848	0.910124	0
0.730277	-16.3844	0.914138	0
0.733488	-16.3839	0.918152	0
0.7367	-16.3845	0.922166	0
0.739911	-16.3852	0.92618	0
0.743122	-16.3861	0.930194	0
0.746333	-16.3881	0.934209	0
0.749545	-16.3909	0.938223	0
0.752756	-16.3958	0.942237	0
0.755967	-16.4007	0.946251	0
0.759178	-16.4042	0.950265	0
0.76239	-16.408	0.954279	0
0.765601	-16.4121	0.958293	0
0.768812	-16.4165	0.962307	0
0.772023	-16.4209	0.966322	0
0.775235	-16.4253	0.970336	0
0.778446	-16.4297	0.97435	0
0.781657	-16.434	0.978364	0
0.784868	-16.4376	0.982378	0
0.78808	-16.4408	0.986392	0
0.791291	-16.4431	0.990406	0
0.794502	-16.4453	0.99442	0
0.797713	-16.4475	0.998435	0
0.800925	-16.4472	1.00245	0
0.804136	-16.4462	1.00646	0
0.807347	-16.4446	1.01048	0
0.810558	-16.4424	1.01449	0
0.81377	-16.4394	1.0185	0
0.816981	-16.4365	1.02252	0
0.820192	-16.4334	1.02653	0
0.823403	-16.4285	1.03055	0
0.826614	-16.425	1.03456	0
0.829826	-16.4233	1.03858	0
0.833037	-16.4209	1.04259	0
0.836248	-16.4182	1.0466	0
0.839459	-16.4151	1.05062	0
0.842671	-16.4113	1.05463	0
0.845882	-16.4065	1.05865	0
0.849093	-16.4022	1.06266	0
0.852304	-16.3982	1.06668	0
0.855516	-16.3934	1.07069	0
0.858727	-16.3886	1.0747	0
0.861938	-16.3836	1.07872	0
0.865149	-16.3773	1.08273	0
0.868361	-16.3706	1.08675	0
0.871572	-16.3644	1.09076	0
0.874783	-16.3586	1.09477	0
0.877994	-16.3534	1.09879	0
0.881206	-16.3483	1.1028	0
0.884417	-16.3433	1.10682	0
0.887628	-16.3383	1.11083	0
0.890839	-16.3331	1.11484	0
0.894051	-16.3276	1.11886	0
0.897262	-16.3217	1.12287	0
0.900473	-16.3157	1.12689	0
0.903684	-16.3095	1.1309	0
0.906896	-16.3046	1.13491	0
0.910107	-16.3007	1.13893	0
0.913318	-16.2974	1.14294	0
0.916529	-16.2942	1.14696	0
0.919741	-16.291	1.15097	0
0.922952	-16.2867	1.15499	0
0.926163	-16.2815	1.159	0
0.929374	-16.2798	1.16301	0
0.932586	-16.2778	1.16703	0
0.935797	-16.274	1.17104	0
0.939008	-16.2715	1.17506	0
0.942219	-16.2697	1.17907	0
0.945431	-16.2631	1.18308	0
0.948642	-16.2571	1.1871	0
0.951853	-16.2527	1.19111	0
0.955064	-16.2493	1.19513	0
0.958276	-16.2463	1.19914	0
0.961487	-16.2437	1.20315	0
0.964698	-16.2413	1.20717	0
0.967909	-16.2392	1.21118	0
0.971121	-16.2366	1.2152	0
0.974332	-16.2338	1.21921	0
0.977543	-16.2312	1.22323	0
0.980754	-16.2289	1.22724	0
0.983966	-16.2271	1.23125	0
0.987177	-16.2248	1.23527	0
0.990388	-16.2227	1.23928	0
0.993599	-16.2217	1.2433	0
0.99681	-16.222	1.24731	0
1.00002	-16.2229	1.25133	0
1.00323	-16.2215	1.25534	0
1.00644	-16.2221	1.25935	0
1.00966	-16.2253	1.26337	0
1.01287	-16.2275	1.26738	0
1.01608	-16.2308	1.2714	0
1.01929	-16.2374	1.27541	0
1.0225	-16.2427	1.27942	0
1.02571	-16.2481	1.28344	0
1.02892	-16.2565	1.28745	0
1.03213	-16.2641	1.29147	0
1.03535	-16.271	1.29548	0
1.03856	-16.2772	1.2995	0
1.04177	-16.2809	1.30351	0
1.04498	-16.2825	1.30752	0
1.04819	-16.2892	1.31154	0
1.0514	-16.2954	1.31555	0
1.05461	-16.3013	1.31957	0
1.05782	-16.3058	1.32358	0
1.06104	-16.3099	1.32759	0
1.06425	-16.3136	1.33161	0
1.06746	-16.3169	1.33562	0
1.07067	-16.3213	1.33964	0
1.07388	-16.3269	1.34365	0
1.07709	-16.3293	1.34766	0
1.0803	-16.3313	1.35168	0
1.08351	-16.3332	1.35569	0
1.08672	-16.3361	1.35971	0
1.08994	-16.3385	1.36372	0
1.09315	-16.3412	1.36773	0
1.09636	-16.3452	1.37175	0
1.09957	-16.3486	1.37576	0
1.10278	-16.3535	1.37978	0
1.10599	-16.3578	1.38379	0
1.1092	-16.3578	1.3878	0
1.11241	-16.3595	1.39182	0
1.11563	-16.3614	1.39583	0
1.11884	-16.3643	1.39985	0
1.12205	-16.3693	1.40386	0
1.12526	-16.3734	1.40788	0
1.12847	-16.3774	1.41189	0
1.13168	-16.3812	1.4159	0
1.13489	-16.3846	1.41992	0
1.1381	-16.39	1.42393	0
1.14132	-16.3948	1.42795	0
1.14453	-16.3975	1.43196	0
1.14774	-16.3982	1.43598	0
1.15095	-16.3979	1.43999	0
1.15416	-16.3982	1.444	0
1.15737	-16.4002	1.44802	0
1.16058	-16.4005	1.45203	0
1.16379	-16.4026	1.45605	0
1.16701	-16.4054	1.46006	0
1.17022	-16.4087	1.46407	0
1.17343	-16.413	1.46809	0
1.17664	-16.4141	1.4721	0
1.17985	-16.4174	1.47612	0
1.18306	-16.4174	1.48013	0
1.18627	-16.4207	1.48414	0
1.18948	-16.4187	1.48816	0
1.1927	-16.4214	1.49217	0
1.19591	-16.4219	1.49619	0
1.19912	-16.4239	1.5002	0
1.20233	-16.426	1.50422	0
1.20554	-16.4278	1.50823	0
1.20875	-16.4301	1.51224	0
1.21196	-16.4321	1.51626	0
1.21517	-16.4353	1.52027	0
1.21839	-16.4397	1.52429	0
1.2216	-16.4419	1.5283	0
1.22481	-16.4408	1.53231	0
1.22802	-16.4399	1.53633	0
1.23123	-16.4426	1.54034	0
1.23444	-16.4502	1.54436	0
1.23765	-16.4559	1.54837	0
1.24087	-16.4581	1.55238	0
1.24408	-16.4609	1.5564	0
1.24729	-16.4641	1.56041	0
1.2505	-16.4696	1.56443	0
1.25371	-16.4723	1.56844	0
1.25692	-16.4724	1.57245	0
1.26013	-16.4727	1.57647	0
1.26334	-16.4745	1.58048	0
1.26656	-16.4752	1.5845	0
1.26977	-16.4748	1.58851	0
1.27298	-16.4724	1.59253	0
1.27619	-16.4725	1.59654	0
1.2794	-16.4756	1.60055	0
1.28261	-16.4783	1.60457	0
1.28582	-16.4833	1.60858	0
1.28903	-16.4856	1.6126	0
1.29225	-16.4864	1.61661	0
1.29546	-16.488	1.62062	0
1.29867	-16.4906	1.62464	0
1.30188	-16.4918	1.62865	0
1.30509	-16.4967	1.63267	0
1.3083	-16.5001	1.63668	0
1.31151	-16.5051	1.6407	0
1.31472	-16.5085	1.64471	0
1.31794	-16.51	1.64872	0
1.32115	-16.5107	1.65274	0
1.32436	-16.5112	1.65675	0
1.32757	-16.5091	1.66077	0
1.33078	-16.5066	1.66478	0
1.33399	-16.5037	1.6688	0
1.3372	-16.5055	1.67281	0
1.34041	-16.5045	1.67682	0
1.34363	-16.5083	1.68084	0
1.34684	-16.513	1.68485	0
1.35005	-16.5116	1.68887	0
1.35326	-16.5113	1.69288	0
1.35647	-16.5135	1.69689	0
1.35968	-16.5177	1.70091	0
1.36289	-16.5173	1.70492	0
1.3661	-16.516	1.70894	0
1.36932	-16.5146	1.71295	0
1.37253	-16.517	1.71696	0
1.37574	-16.5208	1.72098	0
1.37895	-16.5238	1.72499	0
1.38216	-16.5282	1.72901	0
1.38537	-16.5301	1.73302	0
1.38858	-16.5257	1.73704	0
1.39179	-16.5268	1.74105	0
1.39501	-16.5301	1.74506	0
1.39822	-16.5322	1.74908	0
1.40143	-16.5327	1.75309	0
1.40464	-16.5346	1.7571	0
1.40785	-16.5328	1.76112	0
1.41106	-16.5327	1.76513	0
1.41427	-16.5316	1.76915	0
1.41748	-16.5317	1.77316	0
1.4207	-16.5344	1.77718	0
1.42391	-16.5401	1.78119	0
1.42712	-16.5453	1.7852	0
1.43033	-16.5509	1.78922	0
1.43354	-16.5527	1.79323	0
1.43675	-16.5571	1.79725	0
1.43996	-16.5582	1.80126	0
1.44317	-16.5603	1.80527	0
1.44639	-16.56	1.80929	0
1.4496	-16.563	1.8133	0
1.45281	-16.5673	1.81732	0
1.45602	-16.5718	1.82133	0
1.45923	-16.5743	1.82535	0
1.46244	-16.5695	1.82936	0
1.46565	-16.5678	1.83337	0
1.46886	-16.5708	1.83739	0
1.47208	-16.5705	1.8414	0
1.47529	-16.5702	1.84542	0
1.4785	-16.5727	1.84943	0
1.48171	-16.5726	1.85345	0
1.48492	-16.5736	1.85746	0
1.48813	-16.579	1.86147	0
1.49134	-16.5777	1.86549	0
1.49455	-16.5737	1.8695	0
1.49777	-16.5781	1.87352	0
1.50098	-16.5836	1.87753	0
1.50419	-16.5865	1.88154	0
1.5074	-16.5888	1.88556	0
1.51061	-16.5896	1.88957	0
1.51382	-16.5865	1.89359	0
1.51703	-16.5885	1.8976	0
1.52024	-16.5926	1.90161	0
1.52346	-16.5955	1.90563	0
1.52667	-16.5982	1.90964	0
1.52988	-16.5983	1.91366	0
1.53309	-16.5936	1.91767	0
1.5363	-16.5908	1.92169	0
1.53951	-16.5913	1.9257	0
1.54272	-16.59	1.92971	0
1.54593	-16.5869	1.93373	0
1.54914	-16.5864	1.93774	0
1.55236	-16.5926	1.94175	0
1.55557	-16.5989	1.94577	0
1.55878	-16.6025	1.94978	0
1.56199	-16.6026	1.9538	0
1.5652	-16.6035	1.95781	0
1.56841	-16.6008	1.96183	0
1.57162	-16.6017	1.96584	0
1.57483	-16.6047	1.96985	0
1.57805	-16.6044	1.97387	0
1.58126	-16.6043	1.97788	0
1.58447	-16.6082	1.9819	0
1.58768	-16.6099	1.98591	0
1.59089	-16.609	1.98992	0
1.5941	-16.609	1.99394	0
1.59731	-16.608	1.99795	0
1.60052	-16.6098	2.00197	0
1.60374	-16.6158	2.00598	0
1.60695	-16.6185	2.00999	0
1.61016	-16.6217	2.01401	0
1.61337	-16.6244	2.01802	0
1.61658	-16.6239	2.02204	0
1.61979	-16.6258	2.02605	0
1.623	-16.6328	2.03007	0
1.62621	-16.6345	2.03408	0
1.62943	-16.6363	2.0381	0
1.63264	-16.6379	2.04211	0
1.63585	-16.6409	2.04612	0
1.63906	-16.64	2.05014	0
1.64227	-16.6406	2.05415	0
1.64548	-16.6404	2.05816	0
1.64869	-16.6418	2.06218	0
1.6519	-16.6441	2.06619	0
1.65512	-16.6469	2.07021	0
1.65833	-16.6491	2.07422	0
1.66154	-16.6478	2.07824	0
1.66475	-16.647	2.08225	0
1.66796	-16.6478	2.08626	0
1.67117	-16.6506	2.09028	0
1.67438	-16.6528	2.09429	0
1.67759	-16.6543	2.09831	0
1.68081	-16.6565	2.10232	0
1.68402	-16.6575	2.10634	0
1.68723	-16.659	2.11035	0
1.69044	-16.6607	2.11436	0
1.69365	-16.6612	2.11838	0
1.69686	-16.6617	2.12239	0
1.70007	-16.664	2.12641	0
1.70328	-16.6611	2.13042	0
1.7065	-16.6565	2.13443	0
1.70971	-16.6512	2.13845	0
1.71292	-16.6534	2.14246	0
1.71613	-16.6557	2.14648	0
1.71934	-16.6528	2.15049	0
1.72255	-16.6549	2.1545	0
1.72576	-16.6617	2.15852	0
1.72897	-16.6655	2.16253	0
1.73219	-16.6661	2.16655	0
1.7354	-16.6673	2.17056	0
1.73861	-16.6727	2.17457	0
1.74182	-16.6787	2.17859	0
1.74503	-16.6854	2.1826	0
1.74824	-16.6868	2.18662	0
1.75145	-16.6855	2.19063	0
1.75466	-16.6828	2.19464	0
1.75788	-16.6812	2.19866	0
1.76109	-16.6848	2.20267	0
1.7643	-16.6852	2.20669	0
1.76751	-16.689	2.2107	0
1.77072	-16.6933	2.21472	0
1.77393	-16.6942	2.21873	0
1.77714	-16.6941	2.22274	0
1.78035	-16.6941	2.22676	0
1.78357	-16.6951	2.23077	0
1.78678	-16.6975	2.23479	0
1.78999	-16.6978	2.2388	0
1.7932	-16.7029	2.24281	0
1.79641	-16.7101	2.24683	0
1.79962	-16.7108	2.25084	0
1.80283	-16.7086	2.25486	0
1.80604	-16.7102	2.25887	0
1.80926	-16.7123	2.26289	0
1.81247	-16.7175	2.2669	0
1.81568	-16.7181	2.27091	0
1.81889	-16.7183	2.27493	0
1.8221	-16.7172	2.27894	0
1.82531	-16.7185	2.28296	0
1.82852	-16.7235	2.28697	0
1.83173	-16.7227	2.29099	0
1.83495	-16.7244	2.295	0
1.83816	-16.729	2.29901	0
1.84137	-16.7242	2.30303	0
1.84458	-16.7164	2.30704	0
1.84779	-16.7127	2.31106	0
1.851	-16.7122	2.31507	0
1.85421	-16.7139	2.31908	0
1.85742	-16.7222	2.3231	0
1.86064	-16.7222	2.32711	0
1.86385	-16.7246	2.33113	0
1.86706	-16.7315	2.33514	0
1.87027	-16.7324	2.33915	0
1.87348	-16.7315	2.34317	0
1.87669	-16.7275	2.34718	0
1.8799	-16.7254	2.3512	0
1.88311	-16.7284	2.35521	0
1.88633	-16.7286	2.35922	0
1.88954	-16.7274	2.36324	0
1.89275	-16.7265	2.36725	0
1.89596	-16.7293	2.37127	0
1.89917	-16.7269	2.37528	0
1.90238	-16.7242	2.3793	0
1.90559	-16.7247	2.38331	0
1.9088	-16.7287	2.38732	0
1.91202	-16.7333	2.39134	0
1.91523	-16.7286	2.39535	0
1.91844	-16.7258	2.39937	0
1.92165	-16.7331	2.40338	0
1.92486	-16.7376	2.40739	0
1.92807	-16.7387	2.41141	0
1.93128	-16.7398	2.41542	0
1.93449	-16.7446	2.41944	0
1.93771	-16.7427	2.42345	0
1.94092	-16.7437	2.42747	0
1.94413	-16.7442	2.43148	0
1.94734	-16.7441	2.43549	0
1.95055	-16.745	2.43951	0
1.95376	-16.7426	2.44352	0
1.95697	-16.7449	2.44754	0
1.96018	-16.7469	2.45155	0
1.9634	-16.7437	2.45556	0
1.96661	-16.7409	2.45958	0
1.96982	-16.7428	2.46359	0
1.97303	-16.7453	2.46761	0
1.97624	-16.7481	2.47162	0
1.97945	-16.7538	2.47564	0
1.98266	-16.7548	2.47965	0
1.98587	-16.7548	2.48366	0
1.98908	-16.7556	2.48768	0
1.9923	-16.7538	2.49169	0
1.99551	-16.7543	2.49571	0
1.99872	-16.7536	2.49972	0
2.00193	-16.7486	2.50373	0
2.00514	-16.7501	2.50775	0
2.00835	-16.7502	2.51176	0
2.01156	-16.7473	2.51578	0
2.01478	-16.7479	2.51979	0
2.01799	-16.7459	2.5238	0
2.0212	-16.7421	2.52782	0
2.02441	-16.7418	2.53183	0
2.02762	-16.7444	2.53585	0
2.03083	-16.749	2.53986	0
2.03404	-16.7496	2.54387	0
2.03725	-16.7511	2.54789	0
2.04047	-16.7562	2.5519	0
2.04368	-16.7562	2.55592	0
2.04689	-16.7497	2.55993	0
2.0501	-16.7505	2.56395	0
2.05331	-16.7498	2.56796	0
2.05652	-16.7516	2.57197	0
2.05973	-16.7531	2.57599	0
2.06294	-16.7546	2.58	0
2.06616	-16.7543	2.58402	0
2.06937	-16.757	2.58803	0
2.07258	-16.7576	2.59204	0
2.07579	-16.7562	2.59606	0
2.079	-16.7573	2.60007	0
2.08221	-16.7583	2.60409	0
2.08542	-16.7634	2.6081	0
2.08863	-16.7673	2.61212	0
2.09185	-16.7708	2.61613	0
2.09506	-16.7712	2.62014	0
2.09827	-16.7679	2.62416	0
2.10148	-16.7711	2.62817	0
2.10469	-16.7764	2.63219	0
2.1079	-16.7804	2.6362	0
2.11111	-16.781	2.64021	0
2.11432	-16.7806	2.64423	0
2.11754	-16.7854	2.64824	0
2.12075	-16.7901	2.65226	0
2.12396	-16.7858	2.65627	0
2.12717	-16.7826	2.66029	0
2.13038	-16.7789	2.6643	0
2.13359	-16.7803	2.66831	0
2.1368	-16.7849	2.67233	0
2.14001	-16.7863	2.67634	0
2.14323	-16.788	2.68036	0
2.14644	-16.7867	2.68437	0
2.14965	-16.7855	2.68838	0
2.15286	-16.7889	2.6924	0
2.15607	-16.7901	2.69641	0
2.15928	-16.7882	2.70043	0
2.16249	-16.7898	2.70444	0
2.1657	-16.7908	2.70845	0
2.16892	-16.7934	2.71247	0
2.17213	-16.7993	2.71648	0
2.17534	-16.7981	2.7205	0
2.17855	-16.7935	2.72451	0
2.18176	-16.795	2.72852	0
2.18497	-16.7945	2.73254	0
2.18818	-16.7921	2.73655	0
2.19139	-16.7889	2.74057	0
2.19461	-16.7856	2.74458	0
2.19782	-16.7882	2.74859	0
2.20103	-16.7904	2.75261	0
2.20424	-16.7955	2.75662	0
2.20745	-16.8021	2.76064	0
2.21066	-16.8053	2.76465	0
2.21387	-16.8074	2.76867	0
2.21708	-16.8029	2.77268	0
2.2203	-16.804	2.7767	0
2.22351	-16.8071	2.78071	0
2.22672	-16.8094	2.78472	0
2.22993	-16.806	2.78874	0
2.23314	-16.8045	2.79275	0
2.23635	-16.8052	2.79677	0
2.23956	-16.804	2.80078	0
2.24277	-16.8032	2.80479	0
2.24599	-16.805	2.80881	0
2.2492	-16.7994	2.81282	0
2.25241	-16.7945	2.81684	0
2.25562	-16.7954	2.82085	0
2.25883	-16.7998	2.82486	0
2.26204	-16.805	2.82888	0
2.26525	-16.8091	2.83289	0
2.26846	-16.8087	2.83691	0
2.27168	-16.8064	2.84092	0
2.27489	-16.8063	2.84493	0
2.2781	-16.8042	2.84895	0
2.28131	-16.7988	2.85296	0
2.28452	-16.7999	2.85698	0
2.28773	-16.8021	2.86099	0
2.29094	-16.8022	2.86501	0
2.29415	-16.8036	2.86902	0
2.29737	-16.803	2.87303	0
2.30058	-16.806	2.87705	0
2.30379	-16.8096	2.88106	0
2.307	-16.8089	2.88508	0
2.31021	-16.8123	2.88909	0
2.31342	-16.8126	2.8931	0
2.31663	-16.8093	2.89712	0
2.31984	-16.8057	2.90113	0
2.32306	-16.8071	2.90515	0
2.32627	-16.8071	2.90916	0
2.32948	-16.8052	2.91317	0
2.33269	-16.8027	2.91719	0
2.3359	-16.8022	2.9212	0
2.33911	-16.8006	2.92522	0
2.34232	-16.8037	2.92923	0
2.34553	-16.8034	2.93325	0
2.34875	-16.8001	2.93726	0
2.35196	-16.7953	2.94127	0
2.35517	-16.7967	2.94529	0
2.35838	-16.7991	2.9493	0
2.36159	-16.7987	2.95332	0
2.3648	-16.8027	2.95733	0
2.36801	-16.8024	2.96134	0
2.37122	-16.8017	2.96536	0
2.37444	-16.8008	2.96937	0
2.37765	-16.7966	2.97339	0
2.38086	-16.7988	2.9774	0
2.38407	-16.7989	2.98142	0
2.38728	-16.7943	2.98543	0
2.39049	-16.792	2.98944	0
2.3937	-16.79	2.99346	0
2.39691	-16.7939	2.99747	0
2.40013	-16.795	3.00149	0
2.40334	-16.7944	3.0055	0
2.40655	-16.7951	3.00951	0
2.40976	-16.7924	3.01353	0
2.41297	-16.7917	3.01754	0
2.41618	-16.792	3.02156	0
2.41939	-16.7879	3.02557	0
2.4226	-16.7862	3.02958	0
2.42582	-16.784	3.0336	0
2.42903	-16.7811	3.03761	0
2.43224	-16.7819	3.04163	0
2.43545	-16.7809	3.04564	0
2.43866	-16.7814	3.04966	0
2.44187	-16.7806	3.05367	0
2.44508	-16.7824	3.05768	0
2.44829	-16.7795	3.0617	0
2.45151	-16.769	3.06571	0
2.45472	-16.7597	3.06973	0
2.45793	-16.7617	3.07374	0
2.46114	-16.7591	3.07775	0
2.46435	-16.752	3.08177	0
2.46756	-16.7432	3.08578	0
2.47077	-16.738	3.0898	0
2.47398	-16.7391	3.09381	0
2.4772	-16.7337	3.09782	0
2.48041	-16.7239	3.10184	0
2.48362	-16.7161	3.10585	0
2.48683	-16.7073	3.10987	0
2.49004	-16.7009	3.11388	0
2.49325	-16.695	3.1179	0
2.49646	-16.6845	3.12191	0
2.49967	-16.6741	3.12592	0
2.50289	-16.6709	3.12994	0
2.5061	-16.6647	3.13395	0
2.50931	-16.6559	3.13797	0
2.51252	-16.6419	3.14198	0
2.51573	-16.6294	3.14599	0
2.51894	-16.6221	3.15001	0
2.52215	-16.6103	3.15402	0
2.52536	-16.5988	3.15804	0
2.52857	-16.5876	3.16205	0
2.53179	-16.5782	3.16607	0
2.535	-16.5663	3.17008	0
2.53821	-16.5521	3.17409	0
2.54142	-16.5435	3.17811	0
2.54463	-16.5283	3.18212	0
2.54784	-16.5142	3.18614	0
2.55105	-16.4998	3.19015	0
2.55427	-16.4847	3.19416	0
2.55748	-16.4752	3.19818	0
2.56069	-16.4564	3.20219	0
2.5639	-16.4336	3.20621	0
2.56711	-16.4123	3.21022	0
2.57032	-16.3925	3.21423	0
2.57353	-16.373	3.21825	0
2.57674	-16.3538	3.22226	0
2.57995	-16.3333	3.22628	0
2.58317	-16.3127	3.23029	0
2.58638	-16.2947	3.2343	0
2.58959	-16.2783	3.23832	0
2.5928	-16.2552	3.24233	0
2.59601	-16.2234	3.24635	0
2.59922	-16.1945	3.25036	0
2.60243	-16.1714	3.25438	0
2.60564	-16.1503	3.25839	0
2.60886	-16.1223	3.2624	0
2.61207	-16.0986	3.26642	0
2.61528	-16.0746	3.27043	0
2.61849	-16.052	3.27445	0
2.6217	-16.0284	3.27846	0
2.62491	-15.9969	3.28247	0
2.62812	-15.9701	3.28649	0
2.63133	-15.9422	3.2905	0
2.63455	-15.9171	3.29452	0
2.63776	-15.8973	3.29853	0
2.64097	-15.872	3.30255	0
2.64418	-15.8455	3.30656	0
2.64739	-15.8198	3.31057	0
2.6506	-15.794	3.31459	0
2.65381	-15.7704	3.3186	0
2.65702	-15.7493	3.32262	0
2.66024	-15.7186	3.32663	0
2.66345	-15.6902	3.33065	0
2.66666	-15.6679	3.33466	0
2.66987	-15.6426	3.33867	0
2.67308	-15.6145	3.34269	0
2.67629	-15.587	3.3467	0
2.6795	-15.5593	3.35072	0
2.68271	-15.5341	3.35473	0
2.68593	-15.5121	3.35874	0
2.68914	-15.4913	3.36276	0
2.69235	-15.4669	3.36677	0
2.69556	-15.4421	3.37079	0
2.69877	-15.4202	3.3748	0
2.70198	-15.3999	3.37881	0
2.70519	-15.3788	3.38283	0
2.7084	-15.3572	3.38684	0
2.71162	-15.3321	3.39086	0
2.71483	-15.3081	3.39487	0
2.71804	-15.2914	3.39888	0
2.72125	-15.2719	3.4029	0
2.72446	-15.2548	3.40691	0
2.72767	-15.2399	3.41093	0
2.73088	-15.2229	3.41494	0
2.73409	-15.2084	3.41895	0
2.73731	-15.1956	3.42297	0
2.74052	-15.1817	3.42698	0
2.74373	-15.1677	3.431	0
2.74694	-15.1556	3.43501	0
2.75015	-15.1454	3.43903	0
2.75336	-15.1336	3.44304	0
2.75657	-15.1233	3.44705	0
2.75978	-15.1119	3.45107	0
2.763	-15.1004	3.45508	0
2.76621	-15.0887	3.4591	0
2.76942	-15.0723	3.46311	0
2.77263	-15.0608	3.46712	0
2.77584	-15.0529	3.47114	0
2.77905	-15.0386	3.47515	0
2.78226	-15.0305	3.47917	0
2.78547	-15.0247	3.48318	0
2.78869	-15.0144	3.48719	0
2.7919	-15.0051	3.49121	0
2.79511	-14.9936	3.49522	0
2.79832	-14.9789	3.49924	0
2.80153	-14.9716	3.50325	0
2.80474	-14.9676	3.50727	0
2.80795	-14.9576	3.51128	0
2.81116	-14.9476	3.5153	0
2.81438	-14.938	3.51931	0
2.81759	-14.9265	3.52332	0
2.8208	-14.9188	3.52734	0
2.82401	-14.9088	3.53135	0
2.82722	-14.8982	3.53537	0
2.83043	-14.8873	3.53938	0
2.83364	-14.8784	3.54339	0
2.83685	-14.8692	3.54741	0
2.84007	-14.8671	3.55142	0
2.84328	-14.8658	3.55544	0
2.84649	-14.8581	3.55945	0
2.8497	-14.8507	3.56346	0
2.85291	-14.8458	3.56748	0
2.85612	-14.8403	3.57149	0
2.85933	-14.8312	3.57551	0
2.86254	-14.8231	3.57952	0
2.86576	-14.8197	3.58353	0
2.86897	-14.8111	3.58755	0
2.87218	-14.8083	3.59156	0
2.87539	-14.8085	3.59558	0
2.8786	-14.8004	3.59959	0
2.88181	-14.7974	3.6036	0
2.88502	-14.796	3.60762	0
2.88823	-14.793	3.61163	0
2.89145	-14.7891	3.61565	0
2.89466	-14.7843	3.61966	0
2.89787	-14.7823	3.62368	0
2.90108	-14.7752	3.62769	0
2.90429	-14.7659	3.6317	0
2.9075	-14.7611	3.63572	0
2.91071	-14.7566	3.63973	0
2.91392	-14.7521	3.64375	0
2.91714	-14.7489	3.64776	0
2.92035	-14.7498	3.65178	0
2.92356	-14.7524	3.65579	0
2.92677	-14.7492	3.6598	0
2.92998	-14.748	3.66382	0
2.93319	-14.7458	3.66783	0
2.9364	-14.7373	3.67185	0
2.93961	-14.7304	3.67586	0
2.94283	-14.7264	3.67987	0
2.94604	-14.7205	3.68389	0
2.94925	-14.7237	3.6879	0
2.95246	-14.7245	3.69192	0
2.95567	-14.7228	3.69593	0
2.95888	-14.7139	3.69994	0
2.96209	-14.7059	3.70396	0
2.9653	-14.7035	3.70797	0
2.96852	-14.6995	3.71199	0
2.97173	-14.6969	3.716	0
2.97494	-14.6984	3.72002	0
2.97815	-14.6968	3.72403	0
2.98136	-14.6886	3.72804	0
2.98457	-14.6834	3.73206	0
2.98778	-14.6765	3.73607	0
2.99099	-14.6718	3.74009	0
2.99421	-14.6691	3.7441	0
2.99742	-14.6602	3.74811	0
3.00063	-14.6539	3.75213	0
3.00384	-14.6508	3.75614	0
3.00705	-14.6467	3.76016	0
3.01026	-14.6405	3.76417	0
3.01347	-14.6319	3.76818	0
3.01668	-14.6299	3.7722	0
3.01989	-14.6217	3.77621	0
3.02311	-14.6124	3.78023	0
3.02632	-14.6036	3.78424	0
3.02953	-14.5909	3.78825	0
3.03274	-14.584	3.79227	0
3.03595	-14.58	3.79628	0
3.03916	-14.5712	3.8003	0
3.04237	-14.5605	3.80431	0
3.04558	-14.5505	3.80833	0
3.0488	-14.5328	3.81234	0
3.05201	-14.5107	3.81635	0
3.05522	-14.4981	3.82037	0
3.05843	-14.4939	3.82438	0
3.06164	-14.4778	3.8284	0
3.06485	-14.4609	3.83241	0
3.06806	-14.4485	3.83643	0
3.07127	-14.4322	3.84044	0
3.07449	-14.4112	3.84445	0
3.0777	-14.3922	3.84847	0
3.08091	-14.3793	3.85248	0
3.08412	-14.3603	3.8565	0
3.08733	-14.3392	3.86051	0
3.09054	-14.3192	3.86452	0
3.09375	-14.2941	3.86854	0
3.09696	-14.2693	3.87255	0
3.10018	-14.2447	3.87657	0
3.10339	-14.2189	3.88058	0
3.1066	-14.1892	3.88459	0
3.10981	-14.1599	3.88861	0
3.11302	-14.135	3.89262	0
3.11623	-14.0967	3.89664	0
3.11944	-14.0559	3.90065	0
3.12265	-14.026	3.90467	0
3.12587	-13.995	3.90868	0
3.12908	-13.9629	3.91269	0
3.13229	-13.9328	3.91671	0
3.1355	-13.9018	3.92072	0
3.13871	-13.8639	3.92474	0
3.14192	-13.8161	3.92875	0
3.14513	-13.7752	3.93276	0
3.14834	-13.7334	3.93678	0
3.15156	-13.6858	3.94079	0
3.15477	-13.6365	3.94481	0
3.15798	-13.5904	3.94882	0
3.16119	-13.5386	3.95283	0
3.1644	-13.4924	3.95685	0
3.16761	-13.4433	3.96086	0
3.17082	-13.3902	3.96488	0
3.17403	-13.3438	3.96889	0
3.17725	-13.2991	3.9729	0
3.18046	-13.2457	3.97692	0
3.18367	-13.1833	3.98093	0
3.18688	-13.1203	3.98495	0
3.19009	-13.0557	3.98896	0
3.1933	-12.9882	3.99298	0
3.19651	-12.9125	3.99699	0
3.19972	-12.834	4.00101	0
3.20294	-12.764	4.00502	0
3.20615	-12.6865	4.00903	0
3.20936	-12.6161	4.01305	0
3.21257	-12.5457	4.01706	0
3.21578	-12.4724	4.02107	0
3.21899	-12.4013	4.02509	0
3.2222	-12.3252	4.0291	0
3.22541	-12.2396	4.03312	0
3.22863	-12.1399	4.03713	0
3.23184	-12.0441	4.04115	0
3.23505	-11.9491	4.04516	0
3.23826	-11.8553	4.04917	0
3.24147	-11.7671	4.05319	0
3.24468	-11.6814	4.0572	0
3.24789	-11.5817	4.06122	0
3.2511	-11.4763	4.06523	0
3.25432	-11.3711	4.06924	0
3.25753	-11.2612	4.07326	0
3.26074	-11.1526	4.07727	0
3.26395	-11.0388	4.08129	0
3.26716	-10.9133	4.0853	0
3.27037	-10.7974	4.08932	0
3.27358	-10.6812	4.09333	0
3.27679	-10.5662	4.09734	0
3.28001	-10.4476	4.10136	0
3.28322	-10.3246	4.10537	0
3.28643	-10.1941	4.10939	0
3.28964	-10.0541	4.1134	0
3.29285	-9.92087	4.11741	0
3.29606	-9.79522	4.12143	0
3.29927	-9.66619	4.12544	0
3.30248	-9.53243	4.12946	0
3.3057	-9.40038	4.13347	0
3.30891	-9.26237	4.13748	0
3.31212	-9.11423	4.1415	0
3.31533	-8.95449	4.14551	0
3.31854	-8.79894	4.14953	0
3.32175	-8.64564	4.15354	0
3.32496	-8.48615	4.15756	0
3.32817	-8.33302	4.16157	0
3.33139	-8.18578	4.16558	0
3.3346	-8.03599	4.1696	0
3.33781	-7.87664	4.17361	0
3.34102	-7.7143	4.17763	0
3.34423	-7.55475	4.18164	0
3.34744	-7.3893	4.18565	0
3.35065	-7.2171	4.18967	0
3.35386	-7.05293	4.19368	0
3.35708	-6.89383	4.1977	0
3.36029	-6.74274	4.20171	0
3.3635	-6.5921	4.20573	0
3.36671	-6.41497	4.20974	0
3.36992	-6.23464	4.21375	0
3.37313	-6.05802	4.21777	0
3.37634	-5.88912	4.22178	0
3.37955	-5.7226	4.2258	0
3.38277	-5.55854	4.22981	0
3.38598	-5.39499	4.23382	0
3.38919	-5.22825	4.23784	0
3.3924	-5.0548	4.24185	0
3.39561	-4.88104	4.24587	0
3.39882	-4.71221	4.24988	0
3.40203	-4.54212	4.25389	0
3.40524	-4.3708	4.25791	0
3.40846	-4.19423	4.26192	0
3.41167	-4.02901	4.26594	0
3.41488	-3.8758	4.26995	0
3.41809	-3.72544	4.27396	0
3.4213	-3.57192	4.27798	0
3.42451	-3.42082	4.28199	0
3.42772	-3.27712	4.28601	0
3.43093	-3.1388	4.29002	0
3.43415	-2.99586	4.29404	0
3.43736	-2.84557	4.29805	0
3.44057	-2.69229	4.30206	0
3.44378	-2.53221	4.30608	0
3.44699	-2.37208	4.31009	0
3.4502	-2.2244	4.31411	0
3.45341	-2.06736	4.31812	0
3.45662	-1.91352	4.32214	0
3.45984	-1.76768	4.32615	0
3.46305	-1.61526	4.33016	0
3.46626	-1.46712	4.33418	0
3.46947	-1.32098	4.33819	0
3.47268	-1.17635	4.34221	0
3.47589	-1.04349	4.34622	0
3.4791	-0.912188	4.35023	0
3.48231	-0.790067	4.35425	0
3.48553	-0.679683	4.35826	0
3.48874	-0.564522	4.36228	0
3.49195	-0.439392	4.36629	0
3.49516	-0.323448	4.37031	0
3.49837	-0.204137	4.37432	0
3.50158	-0.079275	4.37833	0
3.50479	0.03971	4.38235	0
3.508	0.151587	4.38636	0
3.51122	0.263889	4.39037	0
3.51443	0.374251	4.39439	0
3.51764	0.479647	4.3984	0
3.52085	0.572945	4.40242	0
3.52406	0.666423	4.40643	0
3.52727	0.764863	4.41045	0
3.53048	0.864966	4.41446	0
3.53369	0.966568	4.41847	0
3.53691	1.07356	4.42249	0
3.54012	1.1804	4.4265	0
3.54333	1.27869	4.43052	0
3.54654	1.38	4.43453	0
3.54975	1.47024	4.43855	0
3.55296	1.55882	4.44256	0
3.55617	1.64206	4.44657	0
3.55938	1.72081	4.45059	0
3.5626	1.80115	4.4546	0
3.56581	1.87963	4.45861	0
3.56902	1.95752	4.46263	0
3.57223	2.03783	4.46664	0
3.57544	2.1232	4.47066	0
3.57865	2.20362	4.47467	0
3.58186	2.27935	4.47869	0
3.58507	2.3521	4.4827	0
3.58828	2.42558	4.48671	0
3.5915	2.49364	4.49073	0
3.59471	2.55465	4.49474	0
3.59792	2.61392	4.49876	0
3.60113	2.68045	4.50277	0
3.60434	2.75061	4.50678	0
3.60755	2.81407	4.5108	0
3.61076	2.88373	4.51481	0
3.61398	2.9579	4.51883	0
3.61719	3.02577	4.52284	0
3.6204	3.0905	4.52686	0
3.62361	3.15523	4.53087	0
3.62682	3.217	4.53488	0
3.63003	3.26442	4.5389	0
3.63324	3.31522	4.54291	0
3.63645	3.37079	4.54693	0
3.63966	3.42529	4.55094	0
3.64288	3.4837	4.55495	0
3.64609	3.54568	4.55897	0
3.6493	3.60008	4.56298	0
3.65251	3.65158	4.567	0
3.65572	3.70671	4.57101	0
3.65893	3.76271	4.57503	0
3.66214	3.81508	4.57904	0
3.66535	3.86078	4.58305	0
3.66857	3.90221	4.58707	0
3.67178	3.94161	4.59108	0
3.67499	3.9867	4.5951	0
3.6782	4.0348	4.59911	0
3.68141	4.07946	4.60312	0
3.68462	4.1265	4.60714	0
3.68783	4.17621	4.61115	0
3.69104	4.22648	4.61517	0
3.69426	4.2705	4.61918	0
3.69747	4.31914	4.62319	0
3.70068	4.36091	4.62721	0
3.70389	4.39924	4.63122	0
3.7071	4.44087	4.63524	0
3.71031	4.47732	4.63925	0
3.71352	4.51046	4.64327	0
3.71673	4.54727	4.64728	0
3.71995	4.58938	4.65129	0
3.72316	4.63108	4.65531	0
3.72637	4.6688	4.65932	0
3.72958	4.70628	4.66334	0
3.73279	4.74484	4.66735	0
3.736	4.78317	4.67136	0
3.73921	4.82202	4.67538	0
3.74242	4.85789	4.67939	0
3.74564	4.89015	4.68341	0
3.74885	4.92239	4.68742	0
3.75206	4.95342	4.69144	0
3.75527	4.98411	4.69545	0
3.75848	5.01576	4.69946	0
3.76169	5.0494	4.70348	0
3.7649	5.08576	4.70749	0
3.76811	5.11606	4.71151	0
3.77133	5.14473	4.71552	0
3.77454	5.17686	4.71953	0
3.77775	5.20715	4.72355	0
3.78096	5.23273	4.72756	0
3.78417	5.25973	4.73158	0
3.78738	5.28551	4.73559	0
3.79059	5.30835	4.7396	0
3.7938	5.33374	4.74362	0
3.79702	5.35854	4.74763	0
3.80023	5.3827	4.75165	0
3.80344	5.41287	4.75566	0
3.80665	5.43971	4.75967	0
3.80986	5.46404	4.76369	0
3.81307	5.48517	4.7677	0
3.81628	5.50759	4.77172	0
3.81949	5.52964	4.77573	0
3.82271	5.55021	4.77975	0
3.82592	5.57043	4.78376	0
3.82913	5.58551	4.78777	0
3.83234	5.59808	4.79179	0
3.83555	5.61581	4.7958	0
3.83876	5.63375	4.79982	0
3.84197	5.65407	4.80383	0
3.84518	5.67771	4.80785	0
3.8484	5.70112	4.81186	0
3.85161	5.72227	4.81587	0
3.85482	5.73475	4.81989	0
3.85803	5.75088	4.8239	0
3.86124	5.7702	4.82792	0
3.86445	5.78735	4.83193	0
3.86766	5.80556	4.83594	0
3.87087	5.82125	4.83996	0
3.87409	5.84107	4.84397	0
3.8773	5.85962	4.84799	0
3.88051	5.87768	4.852	0
3.88372	5.89224	4.85601	0
3.88693	5.90589	4.86003	0
3.89014	5.9233	4.86404	0
3.89335	5.93589	4.86806	0
3.89656	5.94698	4.87207	0
3.89978	5.96635	4.87608	0
3.90299	5.98379	4.8801	0
3.9062	5.99699	4.88411	0
3.90941	6.00453	4.88813	0
3.91262	6.01577	4.89214	0
3.91583	6.03064	4.89616	0
3.91904	6.04452	4.90017	0
3.92225	6.06009	4.90418	0
3.92547	6.07658	4.9082	0
3.92868	6.08995	4.91221	0
3.93189	6.10278	4.91623	0
3.9351	6.11359	4.92024	0
3.93831	6.12824	4.92425	0
3.94152	6.13863	4.92827	0
3.94473	6.14224	4.93228	0
3.94794	6.15534	4.9363	0
3.95116	6.16969	4.94031	0
3.95437	6.1823	4.94433	0
3.95758	6.19483	4.94834	0
3.96079	6.20039	4.95235	0
3.964	6.21361	4.95637	0
3.96721	6.22903	4.96038	0
3.97042	6.2415	4.9644	0
3.97363	6.25514	4.96841	0
3.97685	6.26794	4.97242	0
3.98006	6.28256	4.97644	0
3.98327	6.29432	4.98045	0
3.98648	6.30635	4.98447	0
3.98969	6.3195	4.98848	0
3.9929	6.33345	4.99249	0
3.99611	6.34698	4.99651	0
3.99932	6.35738	5.00052	0
4.00254	6.37036	5.00454	0
4.00575	6.38303	5.00855	0
4.00896	6.39626	5.01257	0
4.01217	6.40509	5.01658	0
4.01538	6.41523	5.02059	0
4.01859	6.43076	5.02461	0
4.0218	6.44389	5.02862	0
4.02501	6.45861	5.03264	0
4.02823	6.4783	5.03665	0
4.03144	6.49041	5.04066	0
4.03465	6.49854	5.04468	0
4.03786	6.51177	5.04869	0
4.04107	6.52352	5.05271	0
4.04428	6.54178	5.05672	0
4.04749	6.56277	5.06074	0
4.0507	6.57975	5.06475	0
4.05392	6.59843	5.06876	0
4.05713	6.60953	5.07278	0
4.06034	6.61545	5.07679	0
4.06355	6.62516	5.08081	0
4.06676	6.63835	5.08482	0
4.06997	6.65174	5.08883	0
4.07318	6.66488	5.09285	0
4.07639	6.6773	5.09686	0
4.07961	6.70033	5.10088	0
4.08282	6.7169	5.10489	0
4.08603	6.72585	5.10891	0
4.08924	6.74534	5.11292	0
4.09245	6.76296	5.11693	0
4.09566	6.7792	5.12095	0
4.09887	6.79115	5.12496	0
4.10208	6.80321	5.12897	0
4.1053	6.81827	5.13299	0
4.10851	6.83756	5.137	0
4.11172	6.85448	5.14102	0
4.11493	6.85962	5.14503	0
4.11814	6.87236	5.14905	0
4.12135	6.89121	5.15306	0
4.12456	6.9071	5.15707	0
4.12777	6.92166	5.16109	0
4.13099	6.94006	5.1651	0
4.1342	6.95266	5.16912	0
4.13741	6.9616	5.17313	0
4.14062	6.9814	5.17715	0
4.14383	6.99639	5.18116	0
4.14704	7.0048	5.18517	0
4.15025	7.02037	5.18919	0
4.15346	7.03944	5.1932	0
4.15668	7.05433	5.19722	0
4.15989	7.06546	5.20123	0
4.1631	7.07897	5.20524	0
4.16631	7.08901	5.20926	0
4.16952	7.09999	5.21327	0
4.17273	7.11337	5.21729	0
4.17594	7.124	5.2213	0
4.17915	7.13711	5.22532	0
4.18237	7.1557	5.22933	0
4.18558	7.17598	5.23334	0
4.18879	7.18787	5.23736	0
4.192	7.19235	5.24137	0
4.19521	7.20112	5.24538	0
4.19842	7.21421	5.2494	0
4.20163	7.23164	5.25341	0
4.20484	7.25586	5.25743	0
4.20806	7.26614	5.26144	0
4.21127	7.27792	5.26546	0
4.21448	7.29369	5.26947	0
4.21769	7.30651	5.27348	0
4.2209	7.31482	5.2775	0
4.22411	7.32333	5.28151	0
4.22732	7.3349	5.28553	0
4.23053	7.34391	5.28954	0
4.23375	7.3602	5.29355	0
4.23696	7.37088	5.29757	0
4.24017	7.37437	5.30158	0
4.24338	7.38418	5.3056	0
4.24659	7.39761	5.30961	0
4.2498	7.4105	5.31363	0
4.25301	7.4226	5.31764	0
4.25622	7.43029	5.32165	0
4.25944	7.43627	5.32567	0
4.26265	7.4498	5.32968	0
4.26586	7.46374	5.3337	0
4.26907	7.47441	5.33771	0
4.27228	7.47945	5.34172	0
4.27549	7.49143	5.34574	0
4.2787	7.50872	5.34975	0
4.28191	7.52021	5.35377	0
4.28513	7.53005	5.35778	0
4.28834	7.53976	5.36179	0
4.29155	7.55165	5.36581	0
4.29476	7.56337	5.36982	0
4.29797	7.57319	5.37384	0
4.30118	7.58226	5.37785	0
4.30439	7.59296	5.38187	0
4.3076	7.60242	5.38588	0
4.31082	7.61485	5.38989	0
4.31403	7.63211	5.39391	0
4.31724	7.64499	5.39792	0
4.32045	7.65388	5.40194	0
4.32366	7.66287	5.40595	0
4.32687	7.66714	5.40996	0
4.33008	7.67284	5.41398	0
4.33329	7.68563	5.41799	0
4.33651	7.70172	5.42201	0
4.33972	7.71443	5.42602	0
4.34293	7.72427	5.43004	0
4.34614	7.73527	5.43405	0
4.34935	7.74183	5.43806	0
4.35256	7.75165	5.44208	0
4.35577	7.76807	5.44609	0
4.35898	7.77839	5.45011	0
4.3622	7.78205	5.45412	0
4.36541	7.78831	5.45813	0
4.36862	7.79429	5.46215	0
4.37183	7.80021	5.46616	0
4.37504	7.81107	5.47018	0
4.37825	7.8228	5.47419	0
4.38146	7.83422	5.4782	0
4.38467	7.84185	5.48222	0
4.38789	7.85095	5.48623	0
4.3911	7.85852	5.49025	0
4.39431	7.86841	5.49426	0
4.39752	7.8804	5.49827	0
4.40073	7.88885	5.50229	0
4.40394	7.89733	5.5063	0
4.40715	7.90449	5.51032	0
4.41036	7.91541	5.51433	0
4.41358	7.92752	5.51835	0
4.41679	7.93051	5.52236	0
4.42	7.93282	5.52637	0
4.42321	7.94381	5.53039	0
4.42642	7.95941	5.5344	0
4.42963	7.97374	5.53842	0
4.43284	7.98515	5.54243	0
4.43605	7.9928	5.54645	0
4.43927	8.00143	5.55046	0
4.44248	8.00566	5.55447	0
4.44569	8.01222	5.55849	0
4.4489	8.0178	5.5625	0
4.45211	8.02939	5.56651	0
4.45532	8.04131	5.57053	0
4.45853	8.04312	5.57454	0
4.46174	8.04921	5.57856	0
4.46496	8.06237	5.58257	0
4.46817	8.07313	5.58659	0
4.47138	8.07352	5.5906	0
4.47459	8.07716	5.59462	0
4.4778	8.08812	5.59863	0
4.48101	8.08997	5.60264	0
4.48422	8.09353	5.60666	0
4.48743	8.10466	5.61067	0
4.49065	8.11743	5.61468	0
4.49386	8.12475	5.6187	0
4.49707	8.13039	5.62271	0
4.50028	8.1294	5.62673	0
4.50349	8.12914	5.63074	0
4.5067	8.13693	5.63476	0
4.50991	8.14772	5.63877	0
4.51312	8.15839	5.64278	0
4.51633	8.16374	5.6468	0
4.51955	8.17518	5.65081	0
4.52276	8.18426	5.65483	0
4.52597	8.18702	5.65884	0
4.52918	8.19174	5.66286	0
4.53239	8.1931	5.66687	0
4.5356	8.19795	5.67088	0
4.53881	8.20971	5.6749	0
4.54203	8.21754	5.67891	0
4.54524	8.22101	5.68293	0
4.54845	8.22712	5.68694	0
4.55166	8.23677	5.69095	0
4.55487	8.24476	5.69497	0
4.55808	8.24593	5.69898	0
4.56129	8.25231	5.703	0
4.5645	8.26435	5.70701	0
4.56772	8.27093	5.71102	0
4.57093	8.26965	5.71504	0
4.57414	8.26931	5.71905	0
4.57735	8.28139	5.72307	0
4.58056	8.28212	5.72708	0
4.58377	8.28126	5.73109	0
4.58698	8.29078	5.73511	0
4.59019	8.29616	5.73912	0
4.59341	8.29036	5.74314	0
4.59662	8.29256	5.74715	0
4.59983	8.29964	5.75117	0
4.60304	8.30871	5.75518	0
4.60625	8.31706	5.75919	0
4.60946	8.3249	5.76321	0
4.61267	8.33095	5.76722	0
4.61588	8.32766	5.77124	0
4.61909	8.32916	5.77525	0
4.62231	8.33455	5.77926	0
4.62552	8.34125	5.78328	0
4.62873	8.34551	5.78729	0
4.63194	8.34988	5.79131	0
4.63515	8.3606	5.79532	0
4.63836	8.37017	5.79934	0
4.64157	8.37521	5.80335	0
4.64478	8.37994	5.80736	0
4.648	8.38484	5.81138	0
4.65121	8.385	5.81539	0
4.65442	8.39147	5.81941	0
4.65763	8.40072	5.82342	0
4.66084	8.41061	5.82743	0
4.66405	8.41661	5.83145	0
4.66726	8.42042	5.83546	0
4.67047	8.41711	5.83948	0
4.67369	8.42135	5.84349	0
4.6769	8.42383	5.8475	0
4.68011	8.42521	5.85152	0
4.68332	8.42831	5.85553	0
4.68653	8.43143	5.85955	0
4.68974	8.43904	5.86356	0
4.69295	8.4387	5.86758	0
4.69617	8.43742	5.87159	0
4.69938	8.44194	5.8756	0
4.70259	8.44444	5.87962	0
4.7058	8.44597	5.88363	0
4.70901	8.44685	5.88765	0
4.71222	8.45312	5.89166	0
4.71543	8.45845	5.89567	0
4.71864	8.45963	5.89969	0
4.72185	8.46538	5.9037	0
4.72507	8.47355	5.90772	0
4.72828	8.48254	5.91173	0
4.73149	8.48382	5.91575	0
4.7347	8.48427	5.91976	0
4.73791	8.48723	5.92377	0
4.74112	8.49291	5.92779	0
4.74433	8.5047	5.9318	0
4.74754	8.51352	5.93581	0
4.75076	8.51414	5.93983	0
4.75397	8.50824	5.94384	0
4.75718	8.50844	5.94786	0
4.76039	8.51289	5.95187	0
4.7636	8.51394	5.95589	0
4.76681	8.51546	5.9599	0
4.77002	8.51947	5.96391	0
4.77323	8.52688	5.96793	0
4.77645	8.52771	5.97194	0
4.77966	8.52712	5.97596	0
4.78287	8.52841	5.97997	0
4.78608	8.52867	5.98398	0
4.78929	8.52538	5.988	0
4.7925	8.53038	5.99201	0
4.79571	8.52814	5.99603	0
4.79892	8.52776	6.00004	0
4.80214	8.52987	6.00406	0
4.80535	8.5309	6.00807	0
4.80856	8.52844	6.01208	0
4.81177	8.52831	6.0161	0
4.81498	8.53351	6.02011	0
4.81819	8.53264	6.02413	0
4.8214	8.53296	6.02814	0
4.82461	8.5371	6.03216	0
4.82783	8.53243	6.03617	0
4.83104	8.52986	6.04018	0
4.83425	8.53506	6.0442	0
4.83746	8.5392	6.04821	0
4.84067	8.53772	6.05222	0
4.84388	8.53609	6.05624	0
4.84709	8.53724	6.06025	0
4.8503	8.53534	6.06427	0
4.85352	8.53161	6.06828	0
4.85673	8.53608	6.0723	0
4.85994	8.53915	6.07631	0
4.86315	8.53712	6.08032	0
4.86636	8.54253	6.08434	0
4.86957	8.54694	6.08835	0
4.87278	8.53945	6.09237	0
4.87599	8.53527	6.09638	0
4.87921	8.53552	6.10039	0
4.88242	8.53842	6.10441	0
4.88563	8.5362	6.10842	0
4.88884	8.53337	6.11244	0
4.89205	8.53478	6.11645	0
4.89526	8.53634	6.12047	0
4.89847	8.53317	6.12448	0
4.90168	8.53331	6.12849	0
4.9049	8.53363	6.13251	0
4.90811	8.53045	6.13652	0
4.91132	8.53243	6.14054	0
4.91453	8.53751	6.14455	0
4.91774	8.53825	6.14856	0
4.92095	8.53611	6.15258	0
4.92416	8.53489	6.15659	0
4.92737	8.53146	6.16061	0
4.93059	8.53272	6.16462	0
4.9338	8.52945	6.16864	0
4.93701	8.52658	6.17265	0
4.94022	8.53132	6.17666	0
4.94343	8.537	6.18068	0
4.94664	8.53879	6.18469	0
4.94985	8.53731	6.18871	0
4.95306	8.53393	6.19272	0
4.95628	8.53239	6.19673	0
4.95949	8.52989	6.20075	0
4.9627	8.52991	6.20476	0
4.96591	8.53345	6.20878	0
4.96912	8.53893	6.21279	0
4.97233	8.53848	6.2168	0
4.97554	8.53165	6.22082	0
4.97875	8.53006	6.22483	0
4.98197	8.52755	6.22885	0
4.98518	8.52361	6.23286	0
4.98839	8.52201	6.23688	0
4.9916	8.52165	6.24089	0
4.99481	8.5219	6.2449	0
4.99802	8.52543	6.24892	0
5.00123	8.5256	6.25293	0
5.00444	8.52417	6.25695	0
5.00766	8.52025	6.26096	0
5.01087	8.51983	6.26497	0
5.01408	8.51948	6.26899	0
5.01729	8.51873	6.273	0
5.0205	8.51614	6.27702	0
5.02371	8.51427	6.28103	0
5.02692	8.51474	6.28505	0
5.03013	8.50994	6.28906	0
5.03335	8.50694	6.29307	0
5.03656	8.50579	6.29709	0
5.03977	8.50633	6.3011	0
5.04298	8.50547	6.30512	0
5.04619	8.50158	6.30913	0
5.0494	8.49742	6.31314	0
5.05261	8.49793	6.31716	0
5.05582	8.49843	6.32117	0
5.05904	8.49853	6.32519	0
5.06225	8.49937	6.3292	0
5.06546	8.49664	6.33321	0
5.06867	8.49707	6.33723	0
5.07188	8.49893	6.34124	0
5.07509	8.49659	6.34526	0
5.0783	8.49394	6.34927	0
5.08151	8.49688	6.35328	0
5.08473	8.49419	6.3573	0
5.08794	8.48945	6.36131	0
5.09115	8.49241	6.36533	0
5.09436	8.49331	6.36934	0
5.09757	8.48572	6.37336	0
5.10078	8.4799	6.37737	0
5.10399	8.47988	6.38138	0
5.10721	8.47928	6.3854	0
5.11042	8.47791	6.38941	0
5.11363	8.47485	6.39343	0
5.11684	8.47519	6.39744	0
5.12005	8.47323	6.40146	0
5.12326	8.47045	6.40547	0
5.12647	8.46894	6.40948	0
5.12968	8.46799	6.4135	0
5.1329	8.47514	6.41751	0
5.13611	8.48256	6.42152	0
5.13932	8.48361	6.42554	0
5.14253	8.48087	6.42955	0
5.14574	8.47554	6.43357	0
5.14895	8.46711	6.43758	0
5.15216	8.46325	6.4416	0
5.15537	8.46441	6.44561	0
5.15859	8.4623	6.44962	0
5.1618	8.45865	6.45364	0
5.16501	8.45908	6.45765	0
5.16822	8.4564	6.46167	0
5.17143	8.45298	6.46568	0
5.17464	8.44964	6.46969	0
5.17785	8.44788	6.47371	0
5.18106	8.44579	6.47772	0
5.18428	8.44317	6.48174	0
5.18749	8.43797	6.48575	0
5.1907	8.43614	6.48977	0
5.19391	8.44029	6.49378	0
5.19712	8.43648	6.49779	0
5.20033	8.43739	6.50181	0
5.20354	8.43926	6.50582	0
5.20675	8.43717	6.50984	0
5.20997	8.43339	6.51385	0
5.21318	8.4333	6.51786	0
5.21639	8.43886	6.52188	0
5.2196	8.43648	6.52589	0
5.22281	8.43101	6.52991	0
5.22602	8.43048	6.53392	0
5.22923	8.4318	6.53794	0
5.23244	8.43405	6.54195	0
5.23566	8.42965	6.54596	0
5.23887	8.42761	6.54998	0
5.24208	8.43041	6.55399	0
5.24529	8.42928	6.55801	0
5.2485	8.41883	6.56202	0
5.25171	8.4132	6.56603	0
5.25492	8.41478	6.57005	0
5.25813	8.41406	6.57406	0
5.26134	8.41158	6.57808	0
5.26456	8.41216	6.58209	0
5.26777	8.4067	6.5861	0
5.27098	8.40676	6.59012	0
5.27419	8.41183	6.59413	0
5.2774	8.40851	6.59815	0
5.28061	8.40612	6.60216	0
5.28382	8.40792	6.60618	0
5.28704	8.40842	6.61019	0
5.29025	8.40875	6.6142	0
5.29346	8.40769	6.61822	0
5.29667	8.40815	6.62223	0
5.29988	8.41056	6.62625	0
5.30309	8.40942	6.63026	0
5.3063	8.41056	6.63427	0
5.30951	8.41268	6.63829	0
5.31273	8.4172	6.6423	0
5.31594	8.41538	6.64632	0
5.31915	8.41227	6.65033	0
5.32236	8.4105	6.65435	0
5.32557	8.41758	6.65836	0
5.32878	8.42141	6.66237	0
5.33199	8.42044	6.66639	0
5.3352	8.42707	6.6704	0
5.33842	8.42529	6.67442	0
5.34163	8.42271	6.67843	0
5.34484	8.42682	6.68244	0
5.34805	8.42966	6.68646	0
5.35126	8.42782	6.69047	0
5.35447	8.42903	6.69449	0
5.35768	8.42907	6.6985	0
5.36089	8.42382	6.70252	0
5.3641	8.41955	6.70653	0
5.36732	8.42277	6.71054	0
5.37053	8.42705	6.71456	0
5.37374	8.4255	6.71857	0
5.37695	8.42542	6.72258	0
5.38016	8.42248	6.7266	0
5.38337	8.42341	6.73061	0
5.38658	8.42793	6.73463	0
5.38979	8.43348	6.73864	0
5.39301	8.44224	6.74266	0
5.39622	8.4442	6.74667	0
5.39943	8.43879	6.75068	0
5.40264	8.43825	6.7547	0
5.40585	8.44269	6.75871	0
5.40906	8.44406	6.76273	0
5.41227	8.44508	6.76674	0
5.41548	8.44893	6.77076	0
5.41869	8.44888	6.77477	0
5.42191	8.45274	6.77878	0
5.42512	8.45761	6.7828	0
5.42833	8.45872	6.78681	0
5.43154	8.46257	6.79082	0
5.43475	8.4647	6.79484	0
5.43796	8.46769	6.79885	0
5.44118	8.46428	6.80287	0
5.44439	8.46268	6.80688	0
5.4476	8.4632	6.8109	0
5.45081	8.46922	6.81491	0
5.45402	8.47213	6.81892	0
5.45723	8.47661	6.82294	0
5.46044	8.47971	6.82695	0
5.46365	8.4803	6.83097	0
5.46686	8.48357	6.83498	0
5.47008	8.48361	6.83899	0
5.47329	8.48149	6.84301	0
5.4765	8.48117	6.84702	0
5.47971	8.48545	6.85104	0
5.48292	8.49096	6.85505	0
5.48613	8.49446	6.85907	0
5.48934	8.49636	6.86308	0
5.49255	8.50028	6.86709	0
5.49577	8.50616	6.87111	0
5.49898	8.51067	6.87512	0
5.50219	8.50457	6.87914	0
5.5054	8.50145	6.88315	0
5.50861	8.50582	6.88717	0
5.51182	8.51041	6.89118	0
5.51503	8.51112	6.89519	0
5.51824	8.50969	6.89921	0
5.52145	8.50874	6.90322	0
5.52467	8.51519	6.90724	0
5.52788	8.52103	6.91125	0
5.53109	8.52669	6.91526	0
5.5343	8.53909	6.91928	0
5.53751	8.54265	6.92329	0
5.54072	8.54082	6.92731	0
5.54393	8.54064	6.93132	0
5.54715	8.5378	6.93533	0
5.55036	8.54318	6.93935	0
5.55357	8.5466	6.94336	0
5.55678	8.54316	6.94738	0
5.55999	8.54082	6.95139	0
5.5632	8.54377	6.9554	0
5.56641	8.54779	6.95942	0
5.56962	8.54942	6.96343	0
5.57284	8.54844	6.96745	0
5.57605	8.55289	6.97146	0
5.57926	8.56163	6.97548	0
5.58247	8.56653	6.97949	0
5.58568	8.56244	6.9835	0
5.58889	8.5635	6.98752	0
5.5921	8.57001	6.99153	0
5.59531	8.57227	6.99555	0
5.59853	8.57553	6.99956	0
5.60174	8.57989	7.00357	0
5.60495	8.58034	7.00759	0
5.60816	8.58239	7.0116	0
5.61137	8.59101	7.01562	0
5.61458	8.59388	7.01963	0
5.61779	8.58879	7.02365	0
5.621	8.59094	7.02766	0
5.62422	8.59598	7.03167	0
5.62743	8.59632	7.03569	0
5.63064	8.59943	7.0397	0
5.63385	8.60306	7.04371	0
5.63706	8.60847	7.04773	0
5.64027	8.61553	7.05174	0
5.64348	8.62092	7.05576	0
5.64669	8.62394	7.05977	0
5.64991	8.62456	7.06379	0
5.65312	8.6265	7.0678	0
5.65633	8.6293	7.07181	0
5.65954	8.63864	7.07583	0
5.66275	8.64587	7.07984	0
5.66596	8.64285	7.08386	0
5.66917	8.64649	7.08787	0
5.67238	8.65167	7.09189	0
5.6756	8.65524	7.0959	0
5.67881	8.65463	7.09991	0
5.68202	8.65456	7.10393	0
5.68523	8.66094	7.10794	0
5.68844	8.66512	7.11196	0
5.69165	8.66076	7.11597	0
5.69486	8.66014	7.11998	0
5.69807	8.6653	7.124	0
5.70129	8.66783	7.12801	0
5.7045	8.66799	7.13203	0
5.70771	8.66781	7.13604	0
5.71092	8.66895	7.14006	0
5.71413	8.67328	7.14407	0
5.71734	8.67734	7.14808	0
5.72055	8.67694	7.1521	0
5.72376	8.67483	7.15611	0
5.72698	8.67575	7.16012	0
5.73019	8.67874	7.16414	0
5.7334	8.68288	7.16815	0
5.73661	8.68426	7.17217	0
5.73982	8.68683	7.17618	0
5.74303	8.69	7.1802	0
5.74624	8.69352	7.18421	0
5.74945	8.69818	7.18822	0
5.75267	8.70204	7.19224	0
5.75588	8.70527	7.19625	0
5.75909	8.70783	7.20027	0
5.7623	8.71102	7.20428	0
5.76551	8.71953	7.20829	0
5.76872	8.72872	7.21231	0
5.77193	8.72902	7.21632	0
5.77514	8.72963	7.22034	0
5.77836	8.72768	7.22435	0
5.78157	8.72817	7.22837	0
5.78478	8.73564	7.23238	0
5.78799	8.74424	7.23639	0
5.7912	8.74247	7.24041	0
5.79441	8.742	7.24442	0
5.79762	8.74213	7.24844	0
5.80083	8.73915	7.25245	0
5.80405	8.73514	7.25646	0
5.80726	8.73914	7.26048	0
5.81047	8.74302	7.26449	0
5.81368	8.74562	7.26851	0
5.81689	8.74586	7.27252	0
5.8201	8.7404	7.27653	0
5.82331	8.74295	7.28055	0
5.82652	8.74623	7.28456	0
5.82974	8.74528	7.28858	0
5.83295	8.7466	7.29259	0
5.83616	8.74745	7.29661	0
5.83937	8.74853	7.30062	0
5.84258	8.74328	7.30463	0
5.84579	8.74021	7.30865	0
5.849	8.7475	7.31266	0
5.85221	8.75324	7.31668	0
5.85543	8.75111	7.32069	0
5.85864	8.74635	7.3247	0
5.86185	8.74241	7.32872	0
5.86506	8.74686	7.33273	0
5.86827	8.74817	7.33675	0
5.87148	8.74647	7.34076	0
5.87469	8.74483	7.34478	0
5.8779	8.74512	7.34879	0
5.88112	8.74721	7.3528	0
5.88433	8.74877	7.35682	0
5.88754	8.74636	7.36083	0
5.89075	8.7386	7.36485	0
5.89396	8.73754	7.36886	0
5.89717	8.74153	7.37287	0
5.90038	8.74768	7.37689	0
5.90359	8.7488	7.3809	0
5.90681	8.74671	7.38492	0
5.91002	8.74984	7.38893	0
5.91323	8.7545	7.39295	0
5.91644	8.75302	7.39696	0
5.91965	8.75183	7.40097	0
5.92286	8.75082	7.40499	0
5.92607	8.74727	7.409	0
5.92928	8.75051	7.41302	0
5.9325	8.75435	7.41703	0
5.93571	8.75557	7.42104	0
5.93892	8.75064	7.42506	0
5.94213	8.744	7.42907	0
5.94534	8.74168	7.43309	0
5.94855	8.73962	7.4371	0
5.95176	8.74408	7.44111	0
5.95497	8.74992	7.44513	0
5.95819	8.74652	7.44914	0
5.9614	8.74316	7.45316	0
5.96461	8.74066	7.45717	0
5.96782	8.74033	7.46119	0
5.97103	8.74575	7.4652	0
5.97424	8.73905	7.46921	0
5.97745	8.73665	7.47323	0
5.98066	8.74295	7.47724	0
5.98388	8.74586	7.48126	0
5.98709	8.73976	7.48527	0
5.9903	8.7408	7.48928	0
5.99351	8.74654	7.4933	0
5.99672	8.74861	7.49731	0
5.99993	8.74532	7.50133	0
6.00314	8.74234	7.50534	0
6.00635	8.73807	7.50936	0
6.00957	8.73108	7.51337	0
6.01278	8.73324	7.51738	0
6.01599	8.73246	7.5214	0
6.0192	8.72736	7.52541	0
6.02241	8.72624	7.52943	0
6.02562	8.7285	7.53344	0
6.02883	8.73139	7.53745	0
6.03204	8.72961	7.54147	0
6.03526	8.72975	7.54548	0
6.03847	8.73347	7.5495	0
6.04168	8.7304	7.55351	0
6.04489	8.72564	7.55752	0
6.0481	8.73187	7.56154	0
6.05131	8.73607	7.56555	0
6.05452	8.73305	7.56957	0
6.05773	8.72757	7.57358	0
6.06095	8.71897	7.57759	0
6.06416	8.72109	7.58161	0
6.06737	8.72501	7.58562	0
6.07058	8.72139	7.58964	0
6.07379	8.72653	7.59365	0
6.077	8.72907	7.59767	0
6.08021	8.725	7.60168	0
6.08342	8.72657	7.60569	0
6.08664	8.72766	7.60971	0
6.08985	8.7273	7.61372	0
6.09306	8.7242	7.61774	0
6.09627	8.72287	7.62175	0
6.09948	8.72524	7.62576	0
6.10269	8.72717	7.62978	0
6.1059	8.72962	7.63379	0
6.10911	8.72763	7.63781	0
6.11233	8.72209	7.64182	0
6.11554	8.71777	7.64583	0
6.11875	8.7136	7.64985	0
6.12196	8.71855	7.65386	0
6.12517	8.72019	7.65788	0
6.12838	8.71391	7.66189	0
6.13159	8.71669	7.66591	0
6.1348	8.71762	7.66992	0
6.13802	8.71274	7.67393	0
6.14123	8.70762	7.67795	0
6.14444	8.70705	7.68196	0
6.14765	8.70454	7.68598	0
6.15086	8.69818	7.68999	0
6.15407	8.70232	7.694	0
6.15728	8.70112	7.69802	0
6.16049	8.69891	7.70203	0
6.1637	8.69819	7.70605	0
6.16692	8.69714	7.71006	0
6.17013	8.69622	7.71408	0
6.17334	8.68948	7.71809	0
6.17655	8.68916	7.7221	0
6.17976	8.69048	7.72612	0
6.18297	8.69012	7.73013	0
6.18618	8.6892	7.73415	0
6.18939	8.6873	7.73816	0
6.19261	8.68087	7.74217	0
6.19582	8.67662	7.74619	0
6.19903	8.67576	7.7502	0
6.20224	8.67326	7.75422	0
6.20545	8.6726	7.75823	0
6.20866	8.67191	7.76225	0
6.21187	8.6723	7.76626	0
6.21509	8.67572	7.77027	0
6.2183	8.67477	7.77429	0
6.22151	8.67291	7.7783	0
6.22472	8.67436	7.78232	0
6.22793	8.67587	7.78633	0
6.23114	8.66972	7.79034	0
6.23435	8.66376	7.79436	0
6.23756	8.65789	7.79837	0
6.24078	8.65897	7.80239	0
6.24399	8.66802	7.8064	0
6.2472	8.66983	7.81041	0
6.25041	8.66485	7.81443	0
6.25362	8.6631	7.81844	0
6.25683	8.66105	7.82246	0
6.26004	8.65497	7.82647	0
6.26325	8.64922	7.83049	0
6.26646	8.64508	7.8345	0
6.26968	8.64218	7.83851	0
6.27289	8.64402	7.84253	0
6.2761	8.64146	7.84654	0
6.27931	8.63802	7.85056	0
6.28252	8.64367	7.85457	0
6.28573	8.64156	7.85858	0
6.28894	8.63603	7.8626	0
6.29215	8.63067	7.86661	0
6.29537	8.62737	7.87063	0
6.29858	8.62846	7.87464	0
6.30179	8.62764	7.87866	0
6.305	8.62883	7.88267	0
6.30821	8.63126	7.88668	0
6.31142	8.63392	7.8907	0
6.31463	8.63451	7.89471	0
6.31784	8.6341	7.89873	0
6.32106	8.63236	7.90274	0
6.32427	8.63308	7.90675	0
6.32748	8.63426	7.91077	0
6.33069	8.63496	7.91478	0
6.3339	8.63671	7.9188	0
6.33711	8.63998	7.92281	0
6.34032	8.64781	7.92683	0
6.34353	8.64938	7.93084	0
6.34675	8.64853	7.93485	0
6.34996	8.64794	7.93887	0
6.35317	8.64858	7.94288	0
6.35638	8.65137	7.94689	0
6.35959	8.65329	7.95091	0
6.3628	8.65706	7.95492	0
6.36601	8.66215	7.95894	0
6.36922	8.66582	7.96295	0
6.37244	8.6664	7.96697	0
6.37565	8.66393	7.97098	0
6.37886	8.66035	7.97499	0
6.38207	8.65876	7.97901	0
6.38528	8.65775	7.98302	0
6.38849	8.66109	7.98704	0
6.3917	8.6631	7.99105	0
6.39491	8.66539	7.99506	0
6.39813	8.66554	7.99908	0
6.40134	8.66058	8.00309	0
[truncated: 33,557 more rows]

## Sheet: Suppl. Fig. 2b-d
Supplementary Fig. 2b-c			coomassie stained SDS-PAGE gels
Suplementary Fig. 2d		Relative AcpP band intensities from Supplementary Fig. 2c. Values extracted using ImageJ. Graphs were plotted using Prism 8 version 8.3.0.
	Raw band intensity	Relative band intensity compared to MukB WT
MukB WT	1578.01	1
MukB K1114E	4.121	0.00261151
MukB A1115E	739.163	0.468414
MukB G1116E	1192.7	0.755823
MukB W1117E	183.506	0.116289
MukB C1118E	98.728	0.0625648
MukB A1119E	1807.6	1.14549
MukB V1120E	1391.77	0.881977
MukB WT	1841.6	1
MukB M1121E	1164.6	0.632386
MukB R1122E	1776.94	0.96489
MukB M1123E	2318.7	1.25907
MukB V1124E	1583.46	0.859827
MukB K1125E	1028.28	0.558365
MukB KK	64.72	0.0351434
MukB KRK	41.435	0.0224995

## Sheet: Suppl. Fig. 2e
Supplementary Fig. 2e		Raw data from ATPase assay. After subtraction of buffer only control, initial rate measurements were calculated. N=3 technical repeats. Graphs plotted in Prism 8 version 8.3.0
Content	Well Col	Well Row	Raw Data (360) 1 - 0 min	Raw Data (360) 2 - 0 min 30 s	Raw Data (360) 3 - 1 min	Raw Data (360) 4 - 1 min 30 s	Raw Data (360) 5 - 2 min	Raw Data (360) 6 - 2 min 30 s	Raw Data (360) 7 - 3 min	Raw Data (360) 8 - 3 min 30 s	Raw Data (360) 9 - 4 min	Raw Data (360) 10 - 4 min 30 s	Raw Data (360) 11 - 5 min	Raw Data (360) 12 - 5 min 30 s	Raw Data (360) 13 - 6 min	Raw Data (360) 14 - 6 min 30 s	Raw Data (360) 15 - 7 min	Raw Data (360) 16 - 7 min 30 s	Raw Data (360) 17 - 8 min	Raw Data (360) 18 - 8 min 30 s	Raw Data (360) 19 - 9 min	Raw Data (360) 20 - 9 min 30 s	Raw Data (360) 21 - 10 min	Raw Data (360) 22 - 10 min 30 s	Raw Data (360) 23 - 11 min	Raw Data (360) 24 - 11 min 30 s	Raw Data (360) 25 - 12 min	Raw Data (360) 26 - 12 min 30 s	Raw Data (360) 27 - 13 min	Raw Data (360) 28 - 13 min 30 s	Raw Data (360) 29 - 14 min	Raw Data (360) 30 - 14 min 30 s	Raw Data (360) 31 - 15 min	Raw Data (360) 32 - 15 min 30 s	Raw Data (360) 33 - 16 min	Raw Data (360) 34 - 16 min 30 s	Raw Data (360) 35 - 17 min	Raw Data (360) 36 - 17 min 30 s	Raw Data (360) 37 - 18 min	Raw Data (360) 38 - 18 min 30 s	Raw Data (360) 39 - 19 min	Raw Data (360) 40 - 19 min 30 s	Raw Data (360) 41 - 20 min	Raw Data (360) 42 - 20 min 30 s	Raw Data (360) 43 - 21 min	Raw Data (360) 44 - 21 min 30 s	Raw Data (360) 45 - 22 min	Raw Data (360) 46 - 22 min 30 s	Raw Data (360) 47 - 23 min
			0	0.5	1	1.5	2	2.5	3	3.5	4	4.5	5	5.5	6	6.5	7	7.5	8	8.5	9	9.5	10	10.5	11	11.5	12	12.5	13	13.5	14	14.5	15	15.5	16	16.5	17	17.5	18	18.5	19	19.5	20	20.5	21	21.5	22	22.5	23
Buffer only control	1	A	1.7645	1.6881	1.7023	1.7064	1.7129	1.712	1.7091	1.718	1.7024	1.707	1.7046	1.7015	1.7052	1.6999	1.6943	1.6956	1.69	1.6901	1.6901	1.6814	1.6913	1.6867	1.6771	1.6833	1.6814	1.6838	1.6847	1.6753	1.6795	1.6808	1.6717	1.6703	1.6746	1.6759	1.6766	1.6708	1.6695	1.6705	1.6665	1.6662	1.6657	1.6693	1.6663	1.6644	1.6622	1.669	1.6624
Buffer only control	1	B	1.6014	1.6163	1.6482	1.6517	1.665	1.6764	1.6651	1.6644	1.6586	1.6547	1.6544	1.6418	1.6401	1.6375	1.6292	1.63	1.622	1.6112	1.6137	1.6055	1.6032	1.5965	1.5894	1.5962	1.5843	1.5936	1.5823	1.5814	1.5737	1.5781	1.5722	1.5674	1.5641	1.5715	1.565	1.5608	1.5597	1.5602	1.5616	1.5525	1.5565	1.5597	1.5542	1.5541	1.5536	1.5532	1.5526
Buffer only control	1	C	1.5415	1.5796	1.6087	1.6167	1.6392	1.6456	1.6221	1.6285	1.6224	1.6217	1.6122	1.6157	1.6116	1.6017	1.596	1.6005	1.582	1.5805	1.5868	1.5754	1.5797	1.5725	1.56	1.5661	1.5559	1.5602	1.552	1.5458	1.552	1.5462	1.5381	1.5412	1.54	1.5455	1.5323	1.5309	1.5317	1.5296	1.5269	1.5288	1.5247	1.5302	1.5264	1.5244	1.5165	1.5242	1.5238
MukB WT	2	A	1.9124	1.7896	1.9065	1.9333	1.9617	2.0039	2.0355	2.0628	2.0834	2.118	2.1511	2.1718	2.2147	2.2424	2.2676	2.2964	2.3231	2.34	2.3752	2.3897	2.4183	2.4461	2.4567	2.4862	2.5023	2.534	2.5424	2.5627	2.589	2.6061	2.6218	2.6418	2.6611	2.681	2.6895	2.6962	2.7194	2.7453	2.7515	2.7581	2.7769	2.7879	2.797	2.8021	2.8195	2.8274	2.8348
MukB WT	2	B	1.832	1.838	1.8645	1.8571	1.8926	1.9	1.9171	1.9423	1.9686	1.9998	2.022	2.0563	2.0837	2.0971	2.1287	2.1535	2.1699	2.1888	2.2229	2.2394	2.2712	2.2888	2.3054	2.323	2.3471	2.3703	2.3806	2.399	2.42	2.4322	2.4585	2.4726	2.4894	2.5074	2.5124	2.5244	2.5393	2.5512	2.5642	2.5783	2.5809	2.6032	2.6105	2.6171	2.6267	2.6311	2.6398
MukB WT	2	C	1.6802	1.68	1.7249	1.7638	1.8226	1.8376	1.8509	1.8814	1.9126	1.947	1.9615	2.0173	2.0288	2.0529	2.0773	2.1257	2.1349	2.1585	2.1936	2.2214	2.2554	2.27	2.2892	2.3136	2.3277	2.3567	2.3679	2.3965	2.4181	2.4284	2.4385	2.4588	2.4727	2.4938	2.4982	2.5156	2.5309	2.5516	2.5543	2.573	2.587	2.6018	2.5993	2.6155	2.6308	2.6359	2.643
MukB A1115E	3	A	1.895	1.8566	1.8617	1.8774	1.8944	1.9112	1.9255	1.9434	1.954	1.9682	1.9878	1.9973	2.0276	2.0387	2.0493	2.0641	2.0797	2.0923	2.1164	2.1159	2.1401	2.1513	2.1545	2.176	2.1861	2.2072	2.2118	2.2209	2.2426	2.2628	2.2678	2.2817	2.2873	2.3093	2.3212	2.3266	2.3448	2.3555	2.367	2.3791	2.389	2.4112	2.4194	2.4301	2.4397	2.4549	2.4579
MukB A1115E	3	B	1.6077	1.6413	1.6705	1.6819	1.7091	1.7121	1.7203	1.7314	1.7429	1.7592	1.7802	1.8014	1.8138	1.8268	1.8424	1.8627	1.8638	1.8791	1.8961	1.9011	1.9196	1.9304	1.9293	1.952	1.9641	1.9771	1.9871	1.9968	2.0098	2.0298	2.0337	2.0385	2.0514	2.0645	2.0754	2.0858	2.1069	2.1091	2.1202	2.1368	2.1485	2.1593	2.1618	2.181	2.184	2.1932	2.2
MukB A1115E	3	C	1.5212	1.5387	1.5756	1.5919	1.634	1.6225	1.6446	1.6529	1.6586	1.6708	1.6815	1.7052	1.7166	1.7286	1.7354	1.7653	1.7651	1.7786	1.7952	1.8018	1.8254	1.8351	1.8371	1.8553	1.8573	1.8823	1.8943	1.9028	1.9174	1.9385	1.9475	1.9651	1.9854	2.0004	2.0025	2.019	2.0288	2.0424	2.0517	2.0672	2.0664	2.0819	2.0842	2.1005	2.1069	2.122	2.1298
MukB A1119E	4	A	1.7627	1.7566	1.811	1.8283	1.859	1.8937	1.9151	1.9522	1.9702	2.0004	2.0297	2.0574	2.0855	2.1116	2.1404	2.1714	2.1953	2.2247	2.2509	2.2661	2.3026	2.3191	2.3358	2.3716	2.3889	2.4163	2.4387	2.4476	2.4746	2.4932	2.5115	2.526	2.543	2.566	2.5807	2.5858	2.6085	2.6195	2.6337	2.6519	2.6616	2.6786	2.6844	2.6924	2.7082	2.7206	2.7259
MukB A1119E	4	B	1.6994	1.7476	1.7834	1.8058	1.8431	1.8719	1.8903	1.9192	1.9396	1.9731	1.9953	2.0398	2.0653	2.082	2.1114	2.1404	2.1669	2.1782	2.2168	2.234	2.2694	2.3054	2.3187	2.3628	2.3691	2.3847	2.3811	2.3946	2.4204	2.4322	2.4461	2.4645	2.4776	2.4994	2.5093	2.5217	2.5345	2.5547	2.5671	2.5735	2.5756	2.6011	2.604	2.6208	2.6298	2.6398	2.6451
MukB A1119E	4	C	1.5736	1.6514	1.7083	1.7395	1.7846	1.7982	1.8306	1.8655	1.8854	1.9174	1.9427	1.9836	2.0119	2.0371	2.0656	2.1	2.1174	2.1459	2.1781	2.2013	2.2271	2.243	2.2634	2.2945	2.3077	2.3409	2.3528	2.3726	2.3804	2.4108	2.4203	2.4332	2.4511	2.4739	2.4863	2.4906	2.5092	2.5206	2.5323	2.5491	2.5575	2.5837	2.5895	2.5951	2.6029	2.6158	2.6185
MukB V1120E	5	A	1.6951	1.6527	1.7097	1.7403	1.7703	1.7912	1.8209	1.8426	1.847	1.8709	1.8897	1.9142	1.9418	1.9597	1.98	1.9926	2.0088	2.0232	2.0537	2.061	2.0869	2.0979	2.1073	2.1308	2.1433	2.1681	2.1859	2.1916	2.2096	2.2261	2.2393	2.2612	2.2756	2.2961	2.3039	2.3132	2.3317	2.346	2.3545	2.3719	2.3865	2.402	2.4157	2.4241	2.4328	2.452	2.4625
MukB V1120E	5	B	1.5083	1.5586	1.6175	1.6316	1.6667	1.6896	1.7045	1.7129	1.7274	1.7492	1.764	1.7887	1.8146	1.83	1.8484	1.872	1.8803	1.8961	1.9221	1.933	1.9564	1.973	1.9832	2.0041	2.0145	2.0379	2.056	2.0685	2.0728	2.0942	2.106	2.1231	2.1378	2.1487	2.1634	2.1711	2.1866	2.2635	2.2187	2.2316	2.2685	2.263	2.2674	2.2792	2.29	2.3054	2.3136
MukB V1120E	5	C	1.4204	1.7456	1.7066	1.5398	1.714	1.7196	1.8323	1.8436	1.7141	1.8563	1.8134	1.8126	1.8194	1.8756	1.8775	1.7956	1.8901	1.8809	1.9047	1.8536	1.8848	1.8883	1.8999	1.9363	1.9401	1.96	1.9652	1.9874	2.003	2.013	2.0247	2.0593	2.0556	2.0778	2.0775	2.0878	2.1041	2.1206	2.1327	2.1447	2.1503	2.1774	2.1837	2.1944	2.2065	2.219	2.2284
MukB M1121E	6	A	1.731	1.7519	1.7854	1.7922	1.8197	1.8311	1.8534	1.879	1.8747	1.9336	1.9489	1.9669	1.9708	2.0014	2.0273	2.0427	2.0329	2.0696	2.0893	2.0884	2.1248	2.1244	2.1193	2.1641	2.1808	2.1989	2.1751	2.2014	2.2395	2.2335	2.2353	2.2489	2.2851	2.2991	2.3	2.3092	2.3158	2.337	2.3568	2.3667	2.3768	2.3894	2.4042	2.4176	2.4261	2.4472	2.4508
MukB M1121E	6	B	1.505	1.5367	1.599	1.6255	1.6529	1.6679	1.7	1.7093	1.7204	1.7439	1.7687	1.7854	1.8074	1.823	1.8379	1.8643	1.8774	1.8934	1.9159	1.9241	1.9441	1.9642	1.9706	1.9903	2.007	2.0269	2.0373	2.0504	2.0632	2.0818	2.0956	2.1113	2.1337	2.1509	2.1659	2.1643	2.1847	2.2002	2.2187	2.2302	2.2501	2.26	2.2749	2.2841	2.298	2.3133	2.3218
MukB M1121E	6	C	1.484	1.5328	1.5766	1.5958	1.6292	1.6406	1.6741	1.6933	1.7101	1.7345	1.7572	1.779	1.8059	1.8246	1.8421	1.8703	1.8694	1.8979	1.9198	1.9366	1.9622	1.9745	1.9946	2.0138	2.0278	2.0515	2.0672	2.3567	2.1976	2.1653	2.3292	2.2357	2.4697	2.5055	2.3806	2.2057	2.2678	2.2986	2.2654	2.2602	2.273	2.5426	2.4669	2.5504	2.5156	2.3544	2.3559
MukB R1122E	7	A	1.6004	1.6559	1.6772	1.6954	1.724	1.752	1.7765	1.7925	1.8039	1.8293	1.8539	1.8749	1.9059	1.9187	1.9404	1.9643	1.9758	1.9946	2.0234	2.0332	2.0644	2.0828	2.0923	2.1217	2.1312	2.1564	2.1762	2.1859	2.2114	2.2364	2.2462	2.2607	2.2827	2.2976	2.3121	2.3316	2.355	2.3729	2.3952	2.4138	2.4238	2.4456	2.4491	2.4625	2.4713	2.4864	2.4945
MukB R1122E	7	B	1.4477	1.5126	1.592	1.6147	1.6544	1.6864	1.7172	1.7382	1.7589	1.7856	1.8098	1.8393	1.8767	1.8818	1.913	1.9347	1.9543	1.9724	2.0033	2.0132	2.0416	2.0687	2.0853	2.1051	2.1201	2.1486	2.1633	2.1848	2.2008	2.2212	2.2333	2.2559	2.2701	2.2985	2.3077	2.3163	2.3368	2.3537	2.3689	2.3779	2.3971	2.4164	2.4296	2.445	2.4497	2.4689	2.4771
MukB R1122E	7	C	1.4655	1.4029	1.4372	1.4886	1.5171	1.5677	1.5902	1.6228	1.636	1.6774	1.7101	1.73	1.7421	1.7659	1.7973	1.8064	1.7985	1.8268	1.8523	1.8562	1.8834	1.9002	1.9127	1.9416	1.95	1.9795	1.9956	2.0143	2.0334	2.0484	2.0686	2.0808	2.102	2.1223	2.1283	2.1484	2.1698	2.1855	2.1951	2.209	2.2235	2.2547	2.2603	2.2741	2.2818	2.298	2.3092
MukB M1123E	8	A	1.4945	1.6152	1.6852	1.6819	1.7341	1.7794	1.834	1.8539	1.8778	1.9134	1.9415	1.9778	2.0156	2.0428	2.0721	2.1002	2.1279	2.1574	2.1906	2.2034	2.2419	2.2679	2.2817	2.3163	2.3375	2.3609	2.3878	2.4025	2.4277	2.4513	2.4626	2.4873	2.5108	2.5274	2.5393	2.5595	2.5774	2.6007	2.6124	2.6245	2.6438	2.6584	2.6674	2.6782	2.6915	2.7038	2.714
MukB M1123E	8	B	1.4672	1.484	1.5607	1.599	1.6582	1.6911	1.7256	1.7552	1.782	1.8106	1.8572	1.8822	1.9172	1.9369	1.9727	2.0069	2.0285	2.053	2.0869	2.1039	2.1379	2.1588	2.1804	2.215	2.2248	2.2627	2.2777	2.2977	2.312	2.3438	2.3627	2.3797	2.3973	2.4234	2.4324	2.447	2.4656	2.485	2.4998	2.5129	2.5254	2.5414	2.5584	2.5649	2.5744	2.5792	2.5941
MukB M1123E	8	C	1.3613	1.4365	1.4933	1.5215	1.562	1.584	1.6352	1.6709	1.6923	1.7293	1.7715	1.8024	1.8388	1.8687	1.8955	1.9354	1.9565	1.9831	2.0248	2.0443	2.0722	2.0923	2.116	2.1441	2.1643	2.1966	2.2086	2.2294	2.2452	2.2765	2.2973	2.308	2.3301	2.3564	2.3625	2.3776	2.4033	2.4098	2.4308	2.4434	2.4571	2.4779	2.4799	2.4973	2.5016	2.5189	2.5282
Content	Well Col	Well Row	Raw Data (360) 1 - 0 min	Raw Data (360) 2 - 0 min 30 s	Raw Data (360) 3 - 1 min	Raw Data (360) 4 - 1 min 30 s	Raw Data (360) 5 - 2 min	Raw Data (360) 6 - 2 min 30 s	Raw Data (360) 7 - 3 min	Raw Data (360) 8 - 3 min 30 s	Raw Data (360) 9 - 4 min	Raw Data (360) 10 - 4 min 30 s	Raw Data (360) 11 - 5 min	Raw Data (360) 12 - 5 min 30 s	Raw Data (360) 13 - 6 min	Raw Data (360) 14 - 6 min 30 s	Raw Data (360) 15 - 7 min	Raw Data (360) 16 - 7 min 30 s	Raw Data (360) 17 - 8 min	Raw Data (360) 18 - 8 min 30 s	Raw Data (360) 19 - 9 min	Raw Data (360) 20 - 9 min 30 s	Raw Data (360) 21 - 10 min	Raw Data (360) 22 - 10 min 30 s	Raw Data (360) 23 - 11 min	Raw Data (360) 24 - 11 min 30 s	Raw Data (360) 25 - 12 min	Raw Data (360) 26 - 12 min 30 s	Raw Data (360) 27 - 13 min	Raw Data (360) 28 - 13 min 30 s	Raw Data (360) 29 - 14 min	Raw Data (360) 30 - 14 min 30 s	Raw Data (360) 31 - 15 min	Raw Data (360) 32 - 15 min 30 s	Raw Data (360) 33 - 16 min	Raw Data (360) 34 - 16 min 30 s	Raw Data (360) 35 - 17 min	Raw Data (360) 36 - 17 min 30 s	Raw Data (360) 37 - 18 min	Raw Data (360) 38 - 18 min 30 s	Raw Data (360) 39 - 19 min	Raw Data (360) 40 - 19 min 30 s	Raw Data (360) 41 - 20 min	Raw Data (360) 42 - 20 min 30 s	Raw Data (360) 43 - 21 min	Raw Data (360) 44 - 21 min 30 s	Raw Data (360) 45 - 22 min	Raw Data (360) 46 - 22 min 30 s	Raw Data (360) 47 - 23 min
			0	0.5	1	1.5	2	2.5	3	3.5	4	4.5	5	5.5	6	6.5	7	7.5	8	8.5	9	9.5	10	10.5	11	11.5	12	12.5	13	13.5	14	14.5	15	15.5	16	16.5	17	17.5	18	18.5	19	19.5	20	20.5	21	21.5	22	22.5	23
Buffer only control	1	A	1.7634	1.7567	1.7546	1.7568	1.7571	1.7547	1.7594	1.7558	1.7539	1.7505	1.759	1.7512	1.7497	1.7492	1.7443	1.7457	1.7532	1.7491	1.7413	1.7506	1.7506	1.7475	1.7454	1.75	1.7454	1.745	1.7459	1.7498	1.7548	1.745	1.7467	1.7499	1.7509	1.7453	1.7446	1.7473	1.7482	1.7458	1.7527	1.7503	1.7442	1.7444	1.7415	1.7441	1.7353	1.7345	1.7311
Buffer only control	1	B	1.6365	1.622	1.6278	1.6207	1.6299	1.6274	1.6271	1.6206	1.6226	1.628	1.6265	1.6201	1.6257	1.6165	1.6158	1.6151	1.6216	1.6269	1.6275	1.628	1.6235	1.6254	1.6254	1.6344	1.6415	1.6326	1.625	1.6321	1.6306	1.6245	1.6243	1.6242	1.6347	1.6267	1.6273	1.6217	1.6164	1.6142	1.6148	1.6146	1.6127	1.6135	1.6119	1.6157	1.6119	1.6062	1.6135
Buffer only control	1	C	1.5815	1.5848	1.5865	1.5819	1.5891	1.5865	1.5816	1.5788	1.5771	1.5793	1.5822	1.5726	1.5795	1.5754	1.5736	1.575	1.5734	1.5741	1.5668	1.5604	1.5689	1.5618	1.5631	1.5571	1.5616	1.5631	1.5659	1.5701	1.5685	1.5615	1.5643	1.5594	1.5613	1.5592	1.5605	1.561	1.564	1.5531	1.5588	1.5611	1.5586	1.5558	1.5595	1.5545	1.5565	1.5544	1.5597
MukB K1114E	4	A	1.7261	1.715	1.7247	1.718	1.7309	1.7329	1.741	1.7381	1.7434	1.753	1.756	1.7542	1.7642	1.7654	1.7628	1.7756	1.783	1.7833	1.7829	1.7872	1.786	1.7942	1.7884	1.7926	1.7958	1.7961	1.803	1.8083	1.8079	1.8106	1.8718	1.8182	1.8282	1.8172	1.8297	1.8264	1.8278	1.8309	1.8413	1.8488	1.8472	1.859	1.8517	1.8504	1.8492	1.8498	1.8536
MukB K1114E	4	B	1.6556	1.6627	1.669	1.6734	1.6905	1.6961	1.7044	1.6963	1.6975	1.7079	1.7006	1.6963	1.6939	1.6882	1.685	1.6906	1.6999	1.7013	1.6941	1.7001	1.7076	1.7061	1.7067	1.7097	1.7132	1.7303	1.715	1.729	1.7276	1.7273	1.7317	1.7337	1.7408	1.7359	1.7426	1.7457	1.7401	1.75	1.7539	1.7533	1.7605	1.7601	1.7634	1.7652	1.7682	1.7624	1.772
MukB K1114E	4	C	1.5888	1.592	1.6017	1.5883	1.5971	1.5985	1.6092	1.5995	1.6033	1.614	1.6182	1.618	1.6235	1.6096	1.6167	1.6207	1.6284	1.6296	1.6283	1.6311	1.636	1.6348	1.6343	1.6379	1.6551	1.6798	1.6441	1.6605	1.6532	1.6552	1.6563	1.6578	1.6597	1.6619	1.674	1.6798	1.6803	1.6853	1.7019	1.6994	1.704	1.7061	1.7154	1.7179	1.7105	1.7183	1.7199
MukB G1116E	5	A	2.1147	2.1219	2.1359	2.153	2.1782	2.1937	2.2179	2.2333	2.2544	2.2814	2.3051	2.3198	2.3437	2.3685	2.3959	2.3985	2.4313	2.4607	2.4735	2.4958	2.5179	2.5387	2.5464	2.5694	2.5801	2.6017	2.6149	2.6332	2.6559	2.6697	2.6914	2.7051	2.7332	2.7453	2.7576	2.7827	2.7974	2.8239	2.8497	2.8673	2.8759	2.8934	2.9084	2.9338	2.9318	2.9496	2.9681
MukB G1116E	5	B	1.9708	1.9972	2.0142	2.0207	2.0468	2.0688	2.0867	2.1074	2.1287	2.1479	2.1594	2.1678	2.1865	2.1927	2.2093	2.2363	2.2495	2.2739	2.2897	2.3078	2.3176	2.3409	2.3633	2.3856	2.3841	2.4133	2.4514	2.484	2.5241	2.4649	2.4773	2.492	2.513	2.5244	2.5446	2.5628	2.5739	2.5986	2.6303	2.6462	2.6624	2.6737	2.6901	2.7051	2.7183	2.7187	2.7294
MukB G1116E	5	C	1.9479	1.9691	1.9922	2.0221	2.0463	2.0482	2.0691	2.0931	2.1074	2.1305	2.1534	2.1692	2.1861	2.2039	2.2262	2.2397	2.2607	2.2858	2.2917	2.3113	2.3259	2.3431	2.362	2.3829	2.4189	2.4365	2.4868	2.49	2.5193	2.5339	2.5553	2.5723	2.596	2.6082	2.622	2.6316	2.6548	2.6591	2.6772	2.7013	2.7169	2.745	2.764	2.7874	2.8061	2.816	2.8329
MukB W1117E	6	A	1.7484	1.7434	1.7431	1.7442	1.7498	1.7485	1.7562	1.7565	1.7587	1.7633	1.7819	1.7796	1.7835	1.7843	1.7886	1.7958	1.8051	1.8145	1.8175	1.823	1.8311	1.8204	1.8475	1.8304	1.8177	1.8235	1.8199	1.8153	1.8288	1.8056	1.813	1.8121	1.8146	1.8158	1.8251	1.8296	1.8284	1.8362	1.8437	1.8423	1.8451	1.8374	1.8465	1.8459	1.8424	1.8457	1.8507
MukB W1117E	6	B	1.6326	1.6385	1.6433	1.6372	1.6487	1.6442	1.6485	1.646	1.6478	1.6538	1.6613	1.6537	1.6605	1.6563	1.6641	1.6593	1.6751	1.6693	1.6684	1.6654	1.6678	1.6747	1.676	1.685	1.6807	1.6886	1.6875	1.6947	1.7064	1.7137	1.7185	1.7256	1.7289	1.7311	1.7299	1.7412	1.7414	1.7427	1.7445	1.7384	1.7359	1.7499	1.7414	1.7604	1.7455	1.749	1.7504
MukB W1117E	6	C	1.5731	1.58	1.5909	1.5856	1.5979	1.598	1.5985	1.6067	1.6008	1.6096	1.6133	1.6111	1.6187	1.6157	1.6255	1.6262	1.6317	1.6345	1.6334	1.6404	1.6391	1.6431	1.6444	1.6441	1.6517	1.665	1.6542	1.6731	1.6925	1.6824	1.6842	1.6805	1.6865	1.6862	1.6983	1.697	1.7034	1.7053	1.7199	1.711	1.7165	1.7167	1.7274	1.7269	1.7234	1.7332	1.7379
MukB C1118E	7	A	1.7235	1.7208	1.72	1.7668	1.7739	1.733	1.7278	1.7259	1.7265	1.7442	1.7581	1.7484	1.7419	1.7502	1.7567	1.7575	1.7694	1.7588	1.7563	1.7777	1.7833	1.7813	1.7474	1.7468	1.7412	1.7448	1.7596	1.7694	1.7595	1.76	1.7607	1.7631	1.7654	1.7572	1.7644	1.7603	1.7568	1.7608	1.7624	1.7641	1.7683	1.7743	1.7736	1.7709	1.7705	1.772	1.7694
MukB C1118E	7	B	1.5916	1.5848	1.5925	1.5887	1.5976	1.5923	1.5963	1.5982	1.5991	1.602	1.6061	1.6035	1.6115	1.6022	1.6089	1.6125	1.614	1.6193	1.6175	1.6211	1.6282	1.6246	1.6184	1.6296	1.6339	1.638	1.647	1.6519	1.6564	1.6593	1.6574	1.6534	1.6529	1.6448	1.6502	1.6484	1.6427	1.6455	1.6499	1.6496	1.6555	1.6587	1.6659	1.664	1.6604	1.6641	1.6644
MukB C1118E	7	C	1.5547	1.5488	1.5533	1.5458	1.5604	1.5573	1.5623	1.5629	1.5689	1.5724	1.5773	1.5796	1.5795	1.5852	1.5847	1.5917	1.591	1.5947	1.5849	1.5843	1.592	1.5853	1.5821	1.5976	1.6009	1.6129	1.6269	1.649	1.6494	1.6495	1.6365	1.6407	1.6373	1.6347	1.6418	1.6543	1.6537	1.646	1.6443	1.6513	1.6602	1.6623	1.6635	1.6596	1.6557	1.6602	1.6524
MukB V1124E	8	A	2.0161	2.0185	2.0257	2.044	2.0661	2.082	2.0975	2.12	2.1391	2.1556	2.1713	2.1956	2.2205	2.2269	2.2508	2.2608	2.2846	2.2955	2.3086	2.3288	2.3492	2.365	2.3797	2.3914	2.4053	2.4235	2.429	2.4552	2.4716	2.4734	2.488	2.5108	2.5251	2.5309	2.5504	2.5739	2.5803	2.5917	2.6168	2.6395	2.6494	2.6631	2.6934	2.7028	2.7138	2.7292	2.7379
MukB V1124E	8	B	1.9337	1.923	1.9321	1.9543	1.9845	1.9952	2.0211	2.0405	2.0581	2.0799	2.0933	2.1143	2.1345	2.1538	2.1798	2.1905	2.2062	2.2264	2.242	2.2556	2.274	2.3004	2.2946	2.3108	2.321	2.3349	2.3524	2.374	2.3906	2.4029	2.4172	2.4414	2.4647	2.4682	2.4909	2.5153	2.528	2.5398	2.5718	2.5702	2.5841	2.6048	2.6199	2.6406	2.6375	2.6496	2.6574
MukB V1124E	8	C	1.8098	1.8129	1.8301	1.8408	1.8559	1.8763	1.8962	1.9068	1.9226	1.9436	1.9732	1.9839	2.0051	2.0167	2.0362	2.0521	2.0732	2.0921	2.1005	2.1182	2.1326	2.1461	2.1619	2.1795	2.1901	2.2086	2.2218	2.2433	2.2562	2.2736	2.2911	2.3064	2.3345	2.3402	2.3577	2.3755	2.3947	2.4147	2.453	2.4594	2.471	2.4722	2.4845	2.5208	2.5277	2.5208	2.528
MukB K1125E	9	A	1.9187	1.9335	1.9526	1.9634	1.9731	1.9892	2.0004	2.0139	2.0274	2.0433	2.0597	2.0701	2.09	2.1026	2.1109	2.1215	2.1427	2.157	2.1607	2.1754	2.1853	2.2013	2.2025	2.2512	2.2653	2.2835	2.2728	2.2816	2.3	2.3092	2.326	2.346	2.3428	2.3524	2.3764	2.3832	2.3889	2.3904	2.4142	2.4265	2.44	2.4549	2.4701	2.4843	2.4859	2.4967	2.5044
MukB K1125E	9	B	1.8174	1.8331	1.8512	1.8616	1.874	1.8863	1.8978	1.9163	1.9165	1.9284	1.9521	1.9597	1.9721	1.9852	1.9956	2.0202	2.0367	2.0503	2.0717	2.0754	2.0886	2.0953	2.1054	2.1212	2.1439	2.1218	2.1322	2.1559	2.1746	2.1859	2.2046	2.2246	2.241	2.2478	2.2561	2.2628	2.27	2.2828	2.2992	2.3113	2.3183	2.3303	2.3437	2.3458	2.3552	2.3678	2.3784
MukB K1125E	9	C	1.7703	1.7835	1.8017	1.8115	1.8226	1.8347	1.857	1.8613	1.8819	1.9038	1.9228	1.9346	1.9534	1.956	1.9676	1.9785	1.9952	2.0107	2.0141	2.0273	2.0337	2.0464	2.0572	2.0641	2.0712	2.0939	2.1116	2.1294	2.1449	2.1456	2.1655	2.178	2.1961	2.2056	2.2326	2.2481	2.2504	2.2702	2.2767	2.2836	2.2978	2.3143	2.3244	2.3397	2.3511	2.3569	2.3696
MukB KK	10	A	1.6832	1.6789	1.6866	1.6815	1.6873	1.6837	1.6868	1.6884	1.6936	1.6976	1.7023	1.7061	1.7171	1.7312	1.7121	1.7177	1.7244	1.7413	1.7276	1.7249	1.7302	1.7363	1.7378	1.7394	1.7352	1.7362	1.7413	1.7546	1.7501	1.7497	1.7501	1.7624	1.7687	1.7644	1.7691	1.7688	1.7616	1.7663	1.7747	1.7733	1.777	1.7845	1.7803	1.7875	1.7849	1.7863	1.7841
MukB KK	10	B	1.6335	1.6232	1.6292	1.6274	1.6319	1.6342	1.638	1.6367	1.6383	1.6354	1.6492	1.6499	1.6509	1.6568	1.655	1.6575	1.6651	1.6713	1.6651	1.6758	1.6855	1.6766	1.6683	1.6812	1.6846	1.692	1.6891	1.7101	1.7034	1.6902	1.6985	1.701	1.6999	1.6995	1.71	1.711	1.7099	1.7145	1.7167	1.7238	1.7262	1.7368	1.7372	1.7318	1.7346	1.7343	1.7417
MukB KK	10	C	1.5555	1.5604	1.5644	1.5626	1.5688	1.5695	1.5705	1.5737	1.5695	1.5751	1.5857	1.5811	1.583	1.5885	1.585	1.5908	1.5964	1.6	1.5952	1.5974	1.5976	1.6001	1.605	1.6014	1.5962	1.6016	1.6027	1.6142	1.6185	1.6174	1.6162	1.6164	1.6166	1.6167	1.6336	1.6224	1.6281	1.6319	1.6401	1.6385	1.6388	1.6397	1.6443	1.6481	1.6443	1.6441	1.6453
MukB KRK	11	A	1.7356	1.7224	1.7279	1.7278	1.733	1.7311	1.7357	1.7321	1.7353	1.7407	1.7369	1.7337	1.7465	1.7343	1.7382	1.7371	1.7389	1.746	1.7386	1.7465	1.7531	1.7551	1.7543	1.752	1.7529	1.7545	1.7495	1.7572	1.7567	1.7573	1.7548	1.7638	1.7633	1.761	1.7667	1.7691	1.7694	1.7675	1.7775	1.7736	1.7753	1.7707	1.7781	1.7829	1.7868	1.7814	1.7776
MukB KRK	11	B	1.5879	1.5851	1.5909	1.5882	1.5972	1.5968	1.5971	1.591	1.5964	1.5986	1.6201	1.6205	1.6087	1.6036	1.6021	1.609	1.6033	1.6121	1.6021	1.6081	1.6093	1.6144	1.6148	1.6168	1.6104	1.6119	1.6067	1.6157	1.6188	1.6151	1.6114	1.6158	1.6216	1.6171	1.6195	1.6202	1.6169	1.6157	1.6208	1.6158	1.6151	1.6162	1.6203	1.623	1.6182	1.6168	1.6251
MukB KRK	11	C	0.5526	0.5596	0.5647	0.5617	0.5675	0.565	0.569	0.5613	0.5592	0.5617	0.5621	0.568	0.5654	0.5588	0.5611	0.5644	0.5693	0.5702	0.5657	0.5651	0.5632	0.5673	0.5576	0.5631	0.5585	0.5651	0.5644	0.5692	0.5716	0.5667	0.5659	0.564	0.5622	0.5572	0.5682	0.5653	0.5636	0.5616	0.5655	0.5651	0.5646	0.5641	0.5665	0.5626	0.5598	0.5597	0.5627
[truncated: 133 more columns]

[truncated: 3 more sheets: Suppl. Fig. 4a-b, Suppl. Fig. 4c, Suppl. Fig. 5b]
